# Supplementary material for: Habitat-specificity in SAR11 is associated with a few genes under high selection
Source: ISME J. 2025 Oct 11;19(1):wraf216. doi: 10.1093/ismejo/wraf216 (PMC12636525; doi:10.1093/ismejo/wraf216)
Supplement: Revised_Supplementary_file_1_Tucker_wraf216 [file revised_supplementary_file_1_tucker_wraf216.xlsx]

## Sheet: Supplementary_file_1a
Supplementary file 1a. Pelagibacteraceae isolate genomes used in this reference, isolation source, and genome characteristics. Accessions refer to RefSeq or NCBI databases unless an asterik is present, which denotes the accession ID is within the JGI-IMG database.
Genome name	Family	Genus	Type_species	Historical_subgroup	Reference	Source.Location	total_length	num_contigs	N50	GC_content	Completeness	Contamination	Accession IDs
HTCC9565	Pelagibacteraceae	Pelagibacter	Type	Ia.1.I	JGI/IMG	open ocean, NE Pacific	1279674	3	763172	28.9466	99.05	0	GCF_012932795.1
HTCC1002	Pelagibacteraceae	Pelagibacter	No	Ia.1.I	JGI/IMG	coastal Oregon, USA	1328618	4	1324008	30.1536	100	0.47	GCF_000153525.1
HTCC1013	Pelagibacteraceae	Pelagibacter	No	Ia.1.I	Rappe et al., 2002; Grote et al., 2012	coastal Oregon, USA	1301122	5	741014	30.0358	100	0.47	GCF_000472585.1
HTCC1016	Pelagibacteraceae	Pelagibacter	No	Ia.1.I	Rappe et al., 2002; Grote et al., 2012	coastal Oregon, USA	1297098	4	794419	29.725	100	0.47	GCF_000372905.1
HTCC1040	Pelagibacteraceae	Pelagibacter	No	Ia.1.I	Rappe et al., 2002; Grote et al., 2012	coastal Oregon, USA	1274624	1	1274624	29.576	100	0.47	GCF_000384455.1
HTCC1062	Pelagibacteraceae	Pelagibacter	Type	Ia.1.I	Rappe et al., 2002; Grote et al., 2012	coastal Oregon, USA	1308759	1	1308759	29.6103	100	0.47	GCF_000012345.1
NP1	Pelagibacteraceae	Pelagibacter	Type	Ia.1.I	Morris et al., 2020	open ocean, NE Pacific	1365705	1	1365705	29.5742	99.05	0.63	GCF_012276695.1
HTCC7211	Pelagibacteraceae	Atlantikopelagibacter	Type	Ia.3.I	Stingl et al., 2007	Sargasso Sea, BATS	1456888	1	1456888	29.0143	100	0.47	GCF_000155895.1
HTCC7214	Pelagibacteraceae	Atlantikopelagibacter	No	Ia.3.I	Stingl et al., 2007	Sargasso Sea, BATS	1375060	1	1375060	29.2434	99.05	0.47	GCF_000701385.1
HTCC7217	Pelagibacteraceae	Atlantikopelagibacter	No	Ia.3.I	Stingl et al., 2007	Sargasso Sea, BATS	1433611	1	1433611	28.7856	100	0.95	GCF_000702645.1
HIMB1420	Pelagibacteraceae	Coralipelagibacter	No	Ia.3.II	Freel et al., 2024	offshore, Oahu, Hawaii, USA	1333725	2	707660	28.7994	100	0	JBNGYZ000000000
HIMB1427	Pelagibacteraceae	Coralipelagibacter	No	Ia.3.II	Freel et al., 2024	offshore, Oahu, Hawaii, USA	1383662	27	108405	28.3418	100	4.29	JBNGZA000000000
HIMB1520	Pelagibacteraceae	Coralipelagibacter	No	Ia.3.II	Freel et al., 2024	coastal, Oahu, Hawaii, USA	1324447	1	1324447	28.6656	100	0	JBNAIY000000000
HIMB1564	Pelagibacteraceae	Coralipelagibacter	No	Ia.3.II	Freel et al., 2024	coastal, Oahu, Hawaii, USA	1339865	1	1339865	28.4485	100	0	JBNAJG000000000
HIMB5	Pelagibacteraceae	Coralipelagibacter	Type	Ia.3.II	Brandon M.S. Thesis 2006	coastal, Oahu, Hawaii, USA	1343202	1	1343202	28.6718	100	0.48	GCF_000299095.1
HIMB1412	Pelagibacteraceae	Coralipelagibacter	Type	Ia.3.II	Freel et al., 2024	offshore, Oahu, Hawaii, USA	1297477	1	1297477	29.2579	100	0	JBNAKG000000000
HIMB1321	Pelagibacteraceae	Litoralipelagibacter	No	Ia.3.III	JGI/IMG	coastal, Oahu, Hawaii, USA	1320749	1	1320749	29.0274	100	0.95	GCF_900177485.1
HIMB1505	Pelagibacteraceae	Litoralipelagibacter	No	Ia.3.III	Freel et al., 2024	coastal, Oahu, Hawaii, USA	1360308	2	1182647	28.9301	100	1.43	JBNAIR000000000
HIMB1527	Pelagibacteraceae	Litoralipelagibacter	No	Ia.3.III	Freel et al., 2024	coastal, Oahu, Hawaii, USA	1326576	2	736407	28.9159	99.29	0.95	JBNQSM000000000
HIMB1549	Pelagibacteraceae	Litoralipelagibacter	No	Ia.3.III	Freel et al., 2024	coastal, Oahu, Hawaii, USA	1335968	1	1335968	28.8424	99.52	0.71	JBNAJC000000000
HIMB4	Pelagibacteraceae	Litoralipelagibacter	Type	Ia.3.III	Grote et al., 2012	coastal, Oahu, Hawaii, USA	1382291	1	1382291	28.9315	100	2.3	JBPPFS000000000
HTCC8051	Pelagibacteraceae	Accedentipelagibacter	Type	Ia.3.IV	Stingl et al., 2007	coastal Oregon, USA	1395018	1	1395018	29.223	99.76	0	GCF_000472605.1
HTCC9022	Pelagibacteraceae	Accedentipelagibacter	No	Ia.3.IV	JGI/IMG	coastal Oregon, USA	1360964	10	805404	30.2827	100	0	GCF_000472565.1
FZCC0015	Pelagibacteraceae	Xanthinipelagibacter	No	Ia.3.V	Zhao et al., 2019	coastal Pingtang, China	1364101	1	1364101	29.202	100	0	GCF_007833635.1
HIMB83	Pelagibacteraceae	Xanthinipelagibacter	No	Ia.3.V	Grote et al., 2012	coastal, Oahu, Hawaii, USA	1395997	1	1395997	29.1055	99.53	0	GCA_000504225.1
HIMB1409	Pelagibacteraceae	Xanthinipelagibacter	No	Ia.3.V	Freel et al., 2024	offshore, Oahu, Hawaii, USA	1313059	20	178156	28.8975	100	0	JBNGYX000000000
HIMB1413	Pelagibacteraceae	Xanthinipelagibacter	No	Ia.3.V	Freel et al., 2024	offshore, Oahu, Hawaii, USA	1348413	1	1348413	29.1786	100	0	JBNGYY000000000
HIMB1444	Pelagibacteraceae	Xanthinipelagibacter	No	Ia.3.V	Freel et al., 2024	offshore, Oahu, Hawaii, USA	1305448	8	374569	28.9475	99.76	0.63	JBNGZE000000000
HIMB1456	Pelagibacteraceae	Xanthinipelagibacter	No	Ia.3.V	Freel et al., 2024	offshore, Oahu, Hawaii, USA	1353489	17	187405	28.6855	99.05	0	JBNGZF000000000
HIMB2201	Pelagibacteraceae	Xanthinipelagibacter	No	Ia.3.V	Freel et al., 2024	offshore, Oahu, Hawaii, USA	1359742	1	1359742	29.0211	99.76	0	JBNGZM000000000
HIMB2250	Pelagibacteraceae	Xanthinipelagibacter	No	Ia.3.V	Freel et al., 2024	offshore, Oahu, Hawaii, USA	1330391	1	1330391	29.164	99.53	0	JBNGZR000000000
HIMB122	Pelagibacteraceae	Undatipelagibacter	No	Ia.3.VI	Brandon M.S. Thesis 2006	coastal, Oahu, Hawaii, USA	1453515	1	1453515	29.2845	100	0.95	2561511237*
HIMB140	Pelagibacteraceae	Undatipelagibacter	No	Ia.3.VI	Brandon M.S. Thesis 2006	coastal, Oahu, Hawaii, USA	1437930	1	1437930	29.3674	99.53	0	GCF_025558165.1
HIMB1430	Pelagibacteraceae	Undatipelagibacter	No	Ia.3.VI	Freel et al., 2024	offshore, Oahu, Hawaii, USA	1449252	30	88786	29.5983	97.63	0.47	JBNGZB000000000
HIMB1485	Pelagibacteraceae	Undatipelagibacter	No	Ia.3.VI	Freel et al., 2024	coastal, Oahu, Hawaii, USA	1422091	2	961822	29.3327	100	1.42	JBNAIN000000000
HIMB1488	Pelagibacteraceae	Undatipelagibacter	No	Ia.3.VI	Freel et al., 2024	coastal, Oahu, Hawaii, USA	1537287	1	1537287	29.126	100	1.9	JBNQSI000000000
HIMB1490	Pelagibacteraceae	Undatipelagibacter	No	Ia.3.VI	Freel et al., 2024	coastal, Oahu, Hawaii, USA	1381468	34	84191	29.7323	96.21	0.24	JBNQSJ000000000
HIMB1491	Pelagibacteraceae	Undatipelagibacter	No	Ia.3.VI	Freel et al., 2024	coastal, Oahu, Hawaii, USA	1467757	1	1467757	29.636	100	0.24	JBNAIO000000000
HIMB1493	Pelagibacteraceae	Undatipelagibacter	No	Ia.3.VI	Freel et al., 2024	coastal, Oahu, Hawaii, USA	1434686	1	1434686	29.4894	100	0	JBNAIP000000000
HIMB1494	Pelagibacteraceae	Undatipelagibacter	No	Ia.3.VI	Freel et al., 2024	coastal, Oahu, Hawaii, USA	1448273	2	1017910	29.3702	100	0.95	JBNQSL000000000
HIMB1495	Pelagibacteraceae	Undatipelagibacter	No	Ia.3.VI	Freel et al., 2024	coastal, Oahu, Hawaii, USA	1448109	2	1424936	29.3062	100	0.95	JBNAIQ000000000
HIMB1506	Pelagibacteraceae	Undatipelagibacter	No	Ia.3.VI	Freel et al., 2024	coastal, Oahu, Hawaii, USA	1538266	1	1538266	29.0304	99.53	1.42	JBNAIS000000000
HIMB1507	Pelagibacteraceae	Undatipelagibacter	No	Ia.3.VI	Freel et al., 2024	coastal, Oahu, Hawaii, USA	1478826	1	1478826	29.3209	99.53	0.16	JBNAIT000000000
HIMB1509	Pelagibacteraceae	Undatipelagibacter	No	Ia.3.VI	Freel et al., 2024	coastal, Oahu, Hawaii, USA	1452866	2	1424097	29.1698	100	1.42	JBNAIU000000000
HIMB1513	Pelagibacteraceae	Undatipelagibacter	No	Ia.3.VI	Freel et al., 2024	coastal, Oahu, Hawaii, USA	1440378	1	1440378	29.3186	100	0.47	JBNAIV000000000
HIMB1518	Pelagibacteraceae	Undatipelagibacter	No	Ia.3.VI	Freel et al., 2024	coastal, Oahu, Hawaii, USA	1453237	1	1453237	29.4031	100	0	JBNAIX000000000
HIMB1521	Pelagibacteraceae	Undatipelagibacter	No	Ia.3.VI	Freel et al., 2024	coastal, Oahu, Hawaii, USA	1489510	41	96283	30.1134	100	1.42	JBNAIZ000000000
HIMB1526	Pelagibacteraceae	Undatipelagibacter	No	Ia.3.VI	Freel et al., 2024	coastal, Oahu, Hawaii, USA	1429322	1	1429322	29.1958	100	0.47	JBNAJA000000000
HIMB1542	Pelagibacteraceae	Undatipelagibacter	No	Ia.3.VI	Freel et al., 2024	coastal, Oahu, Hawaii, USA	1430821	2	796544	29.2469	100	0	JBNAJB000000000
HIMB1552	Pelagibacteraceae	Undatipelagibacter	No	Ia.3.VI	Freel et al., 2024	coastal, Oahu, Hawaii, USA	1429048	1	1429048	29.2265	100	0.47	JBNAJD000000000
HIMB1556	Pelagibacteraceae	Undatipelagibacter	Type	Ia.3.VI	Freel et al., 2024	coastal, Oahu, Hawaii, USA	1464126	1	1464126	29.3172	100	0.63	JBNAJE000000000
HIMB1559	Pelagibacteraceae	Undatipelagibacter	No	Ia.3.VI	Freel et al., 2024	coastal, Oahu, Hawaii, USA	1489298	1	1489298	29.283	99.53	0.95	JBNAJF000000000
HIMB1573	Pelagibacteraceae	Undatipelagibacter	No	Ia.3.VI	Freel et al., 2024	coastal, Oahu, Hawaii, USA	1445467	1	1445467	29.0599	100	0	JBNAJH000000000
HIMB1577	Pelagibacteraceae	Undatipelagibacter	No	Ia.3.VI	Freel et al., 2024	coastal, Oahu, Hawaii, USA	1444414	1	1444414	29.3951	99.53	0.47	JBNAJI000000000
HIMB1587	Pelagibacteraceae	Undatipelagibacter	No	Ia.3.VI	Freel et al., 2024	coastal, Oahu, Hawaii, USA	1483982	2	815068	29.334	99.53	0.95	JBNAJJ000000000
HIMB1593	Pelagibacteraceae	Undatipelagibacter	No	Ia.3.VI	Freel et al., 2024	coastal, Oahu, Hawaii, USA	1431236	1	1431236	29.3487	100	0	JBNAJK000000000
HIMB1597	Pelagibacteraceae	Undatipelagibacter	No	Ia.3.VI	Freel et al., 2024	coastal, Oahu, Hawaii, USA	1489004	1	1489004	29.2766	99.53	0.95	JBNAJL000000000
HIMB1611	Pelagibacteraceae	Undatipelagibacter	No	Ia.3.VI	Freel et al., 2024	coastal, Oahu, Hawaii, USA	1453538	1	1453538	29.4227	100	0.47	JBNAJM000000000
HIMB1623	Pelagibacteraceae	Undatipelagibacter	No	Ia.3.VI	Freel et al., 2024	coastal, Oahu, Hawaii, USA	1468005	14	278558	29.775	99.53	0	JBNAJN000000000
HIMB1631	Pelagibacteraceae	Undatipelagibacter	No	Ia.3.VI	Freel et al., 2024	coastal, Oahu, Hawaii, USA	1444470	1	1444470	29.3478	99.53	0.47	JBNAJO000000000
HIMB1636	Pelagibacteraceae	Undatipelagibacter	No	Ia.3.VI	Freel et al., 2024	coastal, Oahu, Hawaii, USA	1436164	1	1436164	29.3073	100	0.47	JBNAJP000000000
HIMB1641	Pelagibacteraceae	Undatipelagibacter	No	Ia.3.VI	Freel et al., 2024	coastal, Oahu, Hawaii, USA	1438405	1	1438405	29.3483	100	0.47	JBNAJQ000000000
HIMB1662	Pelagibacteraceae	Undatipelagibacter	No	Ia.3.VI	Freel et al., 2024	coastal, Oahu, Hawaii, USA	1421355	1	1421355	29.3019	99.53	0	JBNAJR000000000
HIMB1685	Pelagibacteraceae	Undatipelagibacter	No	Ia.3.VI	Freel et al., 2024	coastal, Oahu, Hawaii, USA	1455495	1	1455495	28.9094	100	0	JBNAJS000000000
HIMB1695	Pelagibacteraceae	Undatipelagibacter	No	Ia.3.VI	Freel et al., 2024	coastal, Oahu, Hawaii, USA	1421593	2	1185658	29.3769	100	0.95	JBNAJT000000000
HIMB1701	Pelagibacteraceae	Undatipelagibacter	No	Ia.3.VI	Freel et al., 2024	coastal, Oahu, Hawaii, USA	1485366	1	1485366	29.1213	99.53	0.47	JBNAJU000000000
HIMB1702	Pelagibacteraceae	Undatipelagibacter	No	Ia.3.VI	Freel et al., 2024	coastal, Oahu, Hawaii, USA	1444148	1	1444148	29.3053	100	0.47	JBNAJV000000000
HIMB1709	Pelagibacteraceae	Undatipelagibacter	No	Ia.3.VI	Freel et al., 2024	coastal, Oahu, Hawaii, USA	1426001	2	1168350	29.4194	100	0	JBNAJW000000000
HIMB1710	Pelagibacteraceae	Undatipelagibacter	No	Ia.3.VI	Freel et al., 2024	coastal, Oahu, Hawaii, USA	1459696	3	1435827	29.3258	100	0	JBNAJX000000000
HIMB1715	Pelagibacteraceae	Undatipelagibacter	No	Ia.3.VI	Freel et al., 2024	coastal, Oahu, Hawaii, USA	1308457	36	59426	29.2964	98.1	0	JBNAJY000000000
HIMB1723	Pelagibacteraceae	Undatipelagibacter	No	Ia.3.VI	Freel et al., 2024	coastal, Oahu, Hawaii, USA	1475205	1	1475205	29.2828	100	0	JBNQSP000000000
HIMB1746	Pelagibacteraceae	Undatipelagibacter	No	Ia.3.VI	Freel et al., 2024	coastal, Oahu, Hawaii, USA	1459268	8	271456	29.3148	100	0.47	JBNAJZ000000000
HIMB1748	Pelagibacteraceae	Undatipelagibacter	No	Ia.3.VI	Freel et al., 2024	coastal, Oahu, Hawaii, USA	1506003	6	861536	29.267	100	1.9	JBNAKA000000000
HIMB1758	Pelagibacteraceae	Undatipelagibacter	No	Ia.3.VI	Freel et al., 2024	coastal, Oahu, Hawaii, USA	1458764	1	1458764	29.4316	100	0.47	JBNAKB000000000
HIMB1765	Pelagibacteraceae	Undatipelagibacter	No	Ia.3.VI	Freel et al., 2024	coastal, Oahu, Hawaii, USA	1436910	1	1436910	29.3577	100	0	JBNAKC000000000
HIMB1770	Pelagibacteraceae	Undatipelagibacter	No	Ia.3.VI	Freel et al., 2024	coastal, Oahu, Hawaii, USA	1448694	1	1448694	29.4328	100	0	JBNAKD000000000
HIMB1782	Pelagibacteraceae	Undatipelagibacter	No	Ia.3.VI	Freel et al., 2024	coastal, Oahu, Hawaii, USA	1436179	2	855577	29.3431	100	0.95	JBNAKE000000000
HIMB2211	Pelagibacteraceae	Undatipelagibacter	No	Ia.3.VI	Freel et al., 2024	offshore, Oahu, Hawaii, USA	1477755	2	1460105	29.2019	100	0	JBNGZO000000000
HIMB1483	Pelagibacteraceae	Alipelagibacter	Type	NA	Freel et al., 2024	coastal, Oahu, Hawaii, USA	1207531	2	1084247	28.5859	99.53	0.47	JBNAIM000000000
HIMB1402	Pelagibacteraceae	Lacunipelagibacter	No	Ia.4.II	Freel et al., 2024	offshore, Oahu, Hawaii, USA	1177245	12	217910	30.1321	99.53	0	JBNAKF000000000
HIMB1437	Pelagibacteraceae	Lacunipelagibacter	Type	Ia.4.II	Freel et al., 2024	offshore, Oahu, Hawaii, USA	1221307	1	1221307	29.3884	99.53	0	JBNGZD000000000
HIMB1863	Pelagibacteraceae	Lacunipelagibacter	No	Ia.4.II	Freel et al., 2024	offshore, Oahu, Hawaii, USA	1231137	22	78266	29.4409	100	3.32	JBNGZI000000000
HIMB2104	Pelagibacteraceae	Lacunipelagibacter	No	Ia.4.II	Freel et al., 2024	offshore, Oahu, Hawaii, USA	1205064	7	249324	29.8534	100	0	JBNGZJ000000000
HIMB2200	Pelagibacteraceae	Lacunipelagibacter	No	Ia.4.II	Freel et al., 2024	offshore, Oahu, Hawaii, USA	1211436	24	95189	29.1633	100	0.47	JBNGZL000000000
HIMB2204	Pelagibacteraceae	Lacunipelagibacter	No	Ia.4.II	Freel et al., 2024	offshore, Oahu, Hawaii, USA	1249462	2	782013	29.5275	99.53	0	JBNGZN000000000
HIMB2215	Pelagibacteraceae	Lacunipelagibacter	No	Ia.4.II	Freel et al., 2024	offshore, Oahu, Hawaii, USA	1224130	10	176987	29.5046	98.1	0	JBNGZP000000000
HIMB1436	Pelagibacteraceae	Tantillipelagibacter	Type	Ia.4	Freel et al., 2024	offshore, Oahu, Hawaii, USA	1208525	3	738334	29.2377	100	0.48	JBNGZC000000000
HIMB2187	Pelagibacteraceae	Tantillipelagibacter	No	Ia.4	Freel et al., 2024	offshore, Oahu, Hawaii, USA	1188940	2	898854	29.2144	100	0	JBNGZK000000000
HIMB2226	Pelagibacteraceae	Tantillipelagibacter	No	Ia.4	Freel et al., 2024	offshore, Oahu, Hawaii, USA	1193257	2	659910	29.4091	100	0	JBNGZQ000000000
RS39	Pelagibacteraceae	Tantillipelagibacter	No	Ia.4	Jimenez-Infante et al., 2017	central Red Sea	1200090	1	1200090	29.2504	100	0	GCF_002101315.1
HIMB2305	Pelagibacteraceae	Superipelagibacter	Type	Ib.1.I	Freel et al., 2024	offshore, Oahu, Hawaii, USA	1366736	29	173722	29.6147	100	0	JBNAKJ000000000
RS40	Pelagibacteraceae	Superipelagibacter	No	Ib.1.I	Jimenez-Infante et al., 2017	central Red Sea	1378905	1	1378905	29.4224	100	0	GCF_002101295.1
HIMB58	Outgroup for tree (Cosmipelagibacteraceae)	NA	Type	IIa	Brandon M.S. Thesis 2006	coastal, Oahu, Hawaii, USA	NA	NA	NA	NA	NA	NA	GCF_000419545.1
HIMB1517	Outgroup for tree (Fontibacteriaceae)	NA	No	IIIa	Freel et al., 2024	coastal, Oahu, Hawaii, USA	NA	NA	NA	NA	NA	NA	JBNAIW000000000
HIMB1565	Outgroup for tree (Fontibacteriaceae)	NA	No	IIIa	Freel et al., 2024	coastal, Oahu, Hawaii, USA	NA	NA	NA	NA	NA	NA	JBNQSN000000000
HIMB114	Outgroup for tree (Fontibacteriaceae)	NA	Type	IIIa	Brandon M.S. Thesis 2006	coastal, Oahu, Hawaii, USA	NA	NA	NA	NA	NA	NA	GCF_000163555.2
IMCC9063	Outgroup for tree (Fontibacteriaceae)	NA	No	IIIa	Oh et al., 2011	Ny-Ålesund, Svalbard, Norway	NA	NA	NA	NA	NA	NA	GCF_000195085.1
LSUCC0261	Outgroup for tree (Fontibacteriaceae)	NA	No	IIIa	Lanclos et al., 2023	northern Gulf of Mexico	NA	NA	NA	NA	NA	NA	2728369215*
LSUCC0664	Outgroup for tree (Fontibacteriaceae)	NA	No	IIIa	Lanclos et al., 2023	northern Gulf of Mexico	NA	NA	NA	NA	NA	NA	2770939455*
LSUCC0723	Outgroup for tree (Fontibacteriaceae)	NA	No	IIIa	Lanclos et al., 2023	northern Gulf of Mexico	NA	NA	NA	NA	NA	NA	2739368061*
LSUCC0530	Outgroup for tree (Fontibacteriaceae)	NA	Type	IIIb	Hensen et al., 2018	Lake Borgne, Louisiana, USA	NA	NA	NA	NA	NA	NA	GCF_002688585.1
WP0211	Outgroup for tree (Thalassospiraceae)	NA	NA	NA	Lai & Shao 2012	West Pacific Ocean	NA	NA	NA	NA	NA	NA	GCF_000300275.1
A40_3	Outgroup for tree (Thalassospiraceae)	NA	NA	NA	NA	China: West Pacific	NA	NA	NA	NA	NA	NA	GCF_015871485.1

## Sheet: Supplementary_file_1b
Supplementary file 1b. Summary of Pelagibacteraceae genome-wide average identity (gANI).
	Family					Genus
	Pelagibacteraceae	Tantillipelagibacter	Lacunipelagibacter	Pelagibacter	Litoralipelagibacter	Coralipelagibacter	Atlantikopelagibacter	Accedentipelagibacter	Xanthinipelagibacter	Undatipelagibacter	Alipelagibacter	Superipelagibacter
No. genomes	92	4	7	7	5	6	3	2	8	47	1	2
Min. gANI (%)	77.3	89.1	93.8	84.2	95	84.5	93.5	87.1	88.7	90.8	-	93.1
Avg. gANI (%)	83.9	90.8	94.4	92.2	95.8	89.5	94.1	87.1	91.1	94.8	-	93.1
s.d. gANI (%)	6.9	1.2	0.5	5.7	1.4	3.6	0.08	0	1.1	1.5	-	0.1

## Sheet: Supplementary_file_1c
Supplementary file 1c. Environmental parameters for surface seawater samples from the Kāneʻohe Bay Time-series (KByT) and the Hawaii Ocean Time Series (HOT) at Station ALOHA. Metagenome accession IDs are also provided. ^ Indicates that only phosphate and nitrate+nitrite concentrations from KByT samples are reported because higher accuracy low-level estimates of nitrate+nitrite and phosphate conce…
Sample_ID	Project	Prochlorococcus cells per mL	Synechococcus cells per mL	Photosynthetic picoeukaryotes cells per mL	Heterotrophic bacteria cells per mL	Chlorophyll a (ug/L)	Seawater Temperature (ºC)	Salinity	pH	Silicate (µM)	NitrateNitrite (µM)^	Phosphate (µM)^	Ammonia (µM)	Low-Level NitrateNitrite (µM)	Low-Level Phosphate (µM)	Depth (m)	Environment	Metagenome_ID	Metagenome	Latitude	Longitude	Site	Date	Full_Metagenome_ID_Deeply_Sequenced	Metagenome_bioproject_accession	Metagenome_Accession	Study
ALOHA_1	Aloha	233900	600	500	462300	0.1	26.9849	34.9184	8.084	1.82	NA	NA	NA	0.0039	0.044	5	Offshore	NA	NA	22.45	-158	Aloha	2017-08-08	NA
ALOHA_2	Aloha	165900	1300	700	568100	0.07	26.7855	35.0862	8.084	2.2	NA	NA	NA	0.0052	0.0146	6.9	Offshore	NA	NA	22.45	-158	Aloha	2017-10-06	NA
ALOHA_3	Aloha	198100	9100	700	460200	0.11	26.0662	35.0373	8.079	2.06	NA	NA	NA	0.0037	0.0244	8.1	Offshore	NA	NA	22.45	-158	Aloha	2017-11-08	NA
ALOHA_4	Aloha	230500	2900	1400	464200	0.12	24.2506	35.0697	8.067	1.35	NA	NA	NA	0.0025	0.0283	5.1	Offshore	NA	NA	22.45	-158	Aloha	2017-12-12	NA
ALOHA_5	Aloha	182000	4000	2000	410900	0.12	23.1339	35.0396	8.056	1.31	NA	NA	NA	0.0048	0.0479	5.2	Offshore	NA	NA	22.45	-158	Aloha	2018-02-25	NA
ALOHA_6	Aloha	201400	2600	2200	527000	0.08	23.6114	35.0619	8.045	1.25	NA	NA	NA	0.0013	0.0352	6	Offshore	NA	NA	22.45	-158	Aloha	2018-04-17	NA
ALOHA_7	Aloha	188000	1500	1100	446400	0.09	24.35	34.8087	8.057	1.85	NA	NA	NA	0.0015	0.0752	5.9	Offshore	NA	NA	22.45	-158	Aloha	2018-05-15	NA
ALOHA_8	Aloha	208100	1100	700	416300	0.07	25.7428	34.9709	8.067	0.83	NA	NA	NA	0.0018	0.0459	6.2	Offshore	NA	NA	22.45	-158	Aloha	2018-07-24	NA
ALOHA_9	Aloha	192900	1400	800	501800	0.05	27.1003	34.5855	8.079	2.05	NA	NA	NA	0.0034	0.086	7	Offshore	NA	NA	22.45	-158	Aloha	2018-09-10	NA
ALOHA_10	Aloha	190500	1600	700	424100	0.1	25.6176	35.1159	8.06	1.19	NA	NA	NA	0.0037	0.0117	6.6	Offshore	NA	NA	22.45	-158	Aloha	2018-11-16	NA
ALOHA_11	Aloha	273700	2100	1400	567800	0.11	24.3177	34.9239	8.069	0.99	NA	NA	NA	0.0025	0.041	6.8	Offshore	NA	NA	22.45	-158	Aloha	2019-01-15	NA
ALOHA_12	Aloha	225800	1200	1400	502000	0.08	24.3187	34.7409	8.054	1.26	NA	NA	NA	0.004	0.0801	5	Offshore	NA	NA	22.45	-158	Aloha	2019-05-02	NA
ALOHA_13	Aloha	187200	900	900	479400	0.06	26.1121	34.716	8.062	0.99	NA	NA	NA	0.0023	0.0742	5.3	Offshore	NA	NA	22.45	-158	Aloha	2019-06-11	NA
ALOHA_14	Aloha	195100	2000	1400	587600	0.07	26.7766	34.5716	8.075	0.94	NA	NA	NA	0.0038	0.0615	5.6	Offshore	NA	NA	22.45	-158	Aloha	2019-07-01	NA
ALOHA_15	Aloha	198100	700	700	606200	0.09	26.8742	34.5511	8.075	0.59	NA	NA	NA	0.0048	0.084	5.3	Offshore	NA	NA	22.45	-158	Aloha	2019-08-02	NA
ALOHA_16	Aloha	194000	600	1000	631100	0.06	28.047	34.6721	8.084	1.09	NA	NA	NA	0.0048	0.041	5.4	Offshore	NA	NA	22.45	-158	Aloha	2019-09-04	NA
ALOHA_17	Aloha	204600	500	700	498300	0.12	27.2815	34.9559	8.086	2.78	NA	NA	NA	0.0046	0.0127	4.7	Offshore	NA	NA	22.45	-158	Aloha	2019-10-17	NA
ALOHA_18	Aloha	198500	1600	1100	397700	0.1	25.8166	34.7224	8.073	1.42	NA	NA	NA	0.006	0.0674	4.8	Offshore	NA	NA	22.45	-158	Aloha	2019-12-19	NA
ALOHA_19	Aloha	279700	2600	1100	555500	0.11	24.3833	34.9942	8.066	0.97	NA	NA	NA	0.0265	0.0352	24.6	Offshore	NA	NA	22.45	-158	Aloha	2019-01-15	NA
ALOHA_20	Aloha	156600	2200	1500	405100	0.1	23.2054	34.8589	8.052	0.99	NA	NA	NA	0.0021	0.083	23.9	Offshore	NA	NA	22.45	-158	Aloha	2019-02-20	NA
ALOHA_21	Aloha	201600	500	600	503000	0.12	27.2964	34.9542	8.085	0.99	NA	NA	NA	0.0053	0.0137	24.6	Offshore	NA	NA	22.45	-158	Aloha	2019-10-17	NA
ALOHA_22	Aloha	206100	1600	1200	397800	0.09	25.8299	34.7231	8.076	1.15	NA	NA	NA	0.0027	0.0664	24.5	Offshore	NA	NA	22.45	-158	Aloha	2019-12-19	NA
ALOHA_23	Aloha	162100	800	700	492200	0.06	25.4406	35.2129	8.075	1.06	NA	NA	NA	NA	NA	25	Offshore	HOT_224_25M	Aloha	22.45	-158	Aloha	2010-08-07	NA	PRJNA352737	SRR5002342	Mende et al., 2017
ALOHA_24	Aloha	184700	900	500	519100	0.07	25.6192	35.236	8.075	1.14	NA	NA	NA	NA	NA	25	Offshore	HOT_225_25M	Aloha	22.45	-158	Aloha	2010-09-03	NA	PRJNA352737	SRR5002406	Mende et al., 2017
ALOHA_25	Aloha	214000	1200	1000	584300	0.11	26.0446	35.2943	8.082	1.07	NA	NA	NA	NA	NA	25	Offshore	HOT_226_25M	Aloha	22.45	-158	Aloha	2010-10-03	NA	PRJNA352737	SRR5002402	Mende et al., 2017
ALOHA_26	Aloha	220000	1000	700	399600	0.08	25.1257	35.2286	8.075	1.09	NA	NA	NA	NA	NA	25	Offshore	HOT_227_25M	Aloha	22.45	-158	Aloha	2010-11-21	NA	PRJNA352737	SRR5002319	Mende et al., 2017
ALOHA_27	Aloha	165300	1700	1100	462100	0.07	23.5728	35.3811	8.066	0.89	NA	NA	NA	NA	NA	25	Offshore	HOT_229_25M	Aloha	22.45	-158	Aloha	2011-01-28	NA	PRJNA352737	SRR5002309,SRR5002396	Mende et al., 2017
ALOHA_28	Aloha	157400	1200	1000	468000	0.1	23.9295	35.1413	8.069	0.93	NA	NA	NA	NA	NA	25	Offshore	HOT_231_25M	Aloha	22.45	-158	Aloha	2011-04-11	NA	PRJNA352737	SRR5002315,SRR5002350	Mende et al., 2017
ALOHA_29	Aloha	182746	1399	799	419496	0.09	24.3489	35.3017	8.07	0.77	NA	NA	NA	NA	NA	25	Offshore	HOT_232_25M	Aloha	22.45	-158	Aloha	2011-05-09	NA	PRJNA352737	SRR5002333	Mende et al., 2017
ALOHA_30	Aloha	164900	1000	1100	490900	0.08	25.3475	34.9648	8.08	1.05	NA	NA	NA	NA	NA	25	Offshore	HOT_233_25M	Aloha	22.45	-158	Aloha	2011-07-19	NA	PRJNA352737	SRR5002375,SRR5002382	Mende et al., 2017
ALOHA_31	Aloha	205200	1000	600	521600	0.11	25.8161	35.2494	8.088	0.89	NA	NA	NA	NA	NA	25	Offshore	HOT_234_25M	Aloha	22.45	-158	Aloha	2011-08-30	NA	PRJNA352737	SRR5002366,SRR5002411	Mende et al., 2017
ALOHA_32	Aloha	240900	1700	1000	515800	0.16	25.8318	35.215	8.085	0.96	NA	NA	NA	NA	NA	25	Offshore	HOT_236_25M	Aloha	22.45	-158	Aloha	2011-11-04	NA	PRJNA352737	SRR5002311	Mende et al., 2017
ALOHA_33	Aloha	154600	3300	1700	489200	0.27	24.7897	35.2404	8.079	0.99	NA	NA	NA	NA	NA	25	Offshore	HOT_237_25M	Aloha	22.45	-158	Aloha	2011-11-28	NA	PRJNA352737	SRR5002374,SRR5002398	Mende et al., 2017
ALOHA_34	Aloha	214300	5000	1700	491700	0.19	24.202	35.2839	8.071	0.99	NA	NA	NA	NA	NA	25	Offshore	HOT_238_25M	Aloha	22.45	-158	Aloha	2011-12-19	NA	PRJNA352737	SRR5002336	Mende et al., 2017
SBAu0038	KByT	0	419792	24371	2461202	1.3	27.79	35.49	7.97	7.65	0.13	0.13	NA	NA	NA	1.89	Coastal	NA	None	21.4364	-157.777	SB	2017-08-23	NA
R837_R2	KByT	0	241397	12671	1439821	1.3	27.48	35.24	7.94	5.13	0.27	0.12	NA	NA	NA	1.925	Coastal	NA	None	21.4498	-157.793	SR8	2017-08-23	NA
R2Au0039	KByT	123942	19631	2757	606618	0.5	26.92	34.89	8.07	1.7	0.21	0.13	NA	NA	NA	1.91	Offshore	NA	None	21.4692	-157.778	SR2	2017-08-23	NA
HPAu0034	KByT	0	131321	7944	1168617	1	27.57	34.59	7.89	15.13	0.82	0.14	0.35	NA	NA	1.8	Coastal	NA	None	21.4369	-157.803	HP1	2017-08-23	NA
STAu0040	KByT	168193	26537	2429	627509	0.4	26.88	34.9	8.09	1.8	0.09	0.12	NA	NA	NA	1.946	Offshore	NA	None	21.4829	-157.766	STO1	2017-08-23	NA
HPSe0054	KByT	0	117127	8417	1300004	1.3	27	34.71	7.48	9.72	0.59	0.11	0.3	NA	NA	1.589	Coastal	KSe054HP	KByT	21.4369	-157.803	HP1	2017-09-20	NA	PRJNA971314	SRR28887111	Tucker SJ, Rii YM, Freel KC et al., 2025
ARSe0055	KByT	0	121710	13026	1321775	2.1	27	35	7.96	19.55	0.43	0.13	0.18	NA	NA	1.85	Coastal	KSe055AR	KByT	21.4676	-157.836	AR	2017-09-20	NA	PRJNA971314	SRR28887123	Tucker SJ, Rii YM, Freel KC et al., 2025
CBSe0056	KByT	1510	226021	11621	1334459	1.7	27.18	35.08	7.97	4.02	0.12	0.09	NA	NA	NA	1.63	Coastal	KSe056CB	KByT	21.457	-157.811	CB	2017-09-20	NA	PRJNA971314	SRR28887122	Tucker SJ, Rii YM, Freel KC et al., 2025
R857_R2	KByT	3283	202858	13236	1359408	1.8	27.14	35.12	7.98	3.4	0.13	0.07	NA	NA	NA	1.91	Coastal	KSe057R8	KByT	21.4498	-157.793	SR8	2017-09-20	NA	PRJNA971314	SRR28887094	Tucker SJ, Rii YM, Freel KC et al., 2025
SB58_R2	KByT	1484	232271	11293	2056772	2.2	27.4	35.07	7.96	4.5	0.07	0.14	NA	NA	NA	1.608	Coastal	KSe058SB	KByT	21.4364	-157.777	SB	2017-09-20	NA	PRJNA971314	SRR28887093	Tucker SJ, Rii YM, Freel KC et al., 2025
R2Se0059	KByT	115932	30083	3729	668451	0.6	26.94	35.25	8.12	1.32	0.15	0.07	NA	NA	NA	1.73	Offshore	KSe059R2	KByT	21.4692	-157.778	SR2	2017-09-20	NA	PRJNA971314	SRR28887095	Tucker SJ, Rii YM, Freel KC et al., 2025
STSe0060	KByT	160774	11805	1681	648124	0.3	26.19	35.27	8.64	1.31	0.04	0.06	NA	NA	NA	1.94	Offshore	KSe060ST	KByT	21.4829	-157.766	STO1	2017-09-20	NA	PRJNA971314	SRR28887092	Tucker SJ, Rii YM, Freel KC et al., 2025
NT61_R2	KByT	157294	12619	2324	707909	0.4	27.02	35.25	8.14	1.36	0.09	0.06	NA	NA	NA	1.76	Offshore	KSe061NT	KByT	21.526	-157.798	NTO1	2017-09-20	NA	PRJNA971314	SRR28887096	Tucker SJ, Rii YM, Freel KC et al., 2025
NRSe0062	KByT	1392	44146	12461	641874	1.9	27.09	35.19	8.02	3.43	0.54	0.1	NA	NA	NA	2.03	Offshore	KSe062NR	KByT	21.5147	-157.812	NR2	2017-09-20	NA	PRJNA971314	SRR28887097	Tucker SJ, Rii YM, Freel KC et al., 2025
NBSe0063	KByT	0	42478	12133	682868	2.1	27.22	34.8	7.95	10.95	1.03	0.06	0.08	NA	NA	1.513	Coastal	KSe063NB	KByT	21.4905	-157.833	NB	2017-09-20	NA	PRJNA971314	SRR28887100	Tucker SJ, Rii YM, Freel KC et al., 2025
R8No0077	KByT	5187	55123	17149	1012334	1.3	26.67	33.75	7.97	5.81	0.52	0.09	0.03	NA	NA	2.147	Coastal	NA	None	21.4498	-157.793	SR8	2017-11-01	NA
SBNo0078	KByT	0	97930	11555	1037125	0.9	26.51	33.85	8.03	4.28	0.11	0.09	NA	NA	NA	2.12	Coastal	NA	None	21.4364	-157.777	SB	2017-11-01	NA
HPNo0074	KByT	1064	56725	14903	815214	1	26.5	34.1	7.98	3.88	0.14	0.09	NA	NA	NA	2.38	Coastal	NA	None	21.4369	-157.803	HP1	2017-11-01	NA
R2No0079	KByT	34560	15862	6986	548619	0.7	26.55	34.5	8.08	7.49	1.02	0.11	0.07	NA	NA	2.27	Offshore	NA	None	21.4692	-157.778	SR2	2017-11-01	NA
STNo0080	KByT	104219	26485	5213	585083	0.5	26.31	34.53	8.12	1.86	0.28	0.07	0.07	NA	NA	2.25	Offshore	NA	None	21.4829	-157.766	STO1	2017-11-01	NA
SBDe0098	KByT	11424	144308	16177	1626620	1.8	24.1	35.29	8.18	10.96	0.54	0.06	NA	NA	NA	2.04	Coastal	NA	None	21.4364	-157.777	SB	2017-12-08	NA
R8De0097	KByT	30831	40916	7800	788414	1.2	24.4	35.3	8.14	3.66	0.66	0.06	0.02	NA	NA	1.99	Offshore	NA	None	21.4498	-157.793	SR8	2017-12-08	NA
HPDe0094	KByT	17805	55241	11187	865360	1.1	23.9	35.2	8.16	9.66	0.58	0.09	0.21	NA	NA	1.9	Offshore	NA	None	21.4369	-157.803	HP1	2017-12-08	NA
R2De0099	KByT	139581	9914	4412	478737	0.5	24.9	35.56	8.12	1.29	0.48	0.09	0.04	NA	NA	2.6	Offshore	NA	None	21.4692	-157.778	SR2	2017-12-08	NA
STDe0100	KByT	179459	4806	1930	457136	0.3	25.05	35.5	8.18	1.31	0.1	0.05	NA	NA	NA	2.1	Offshore	NA	None	21.4829	-157.766	STO1	2017-12-08	NA
R8Ja0119	KByT	7511	85836	5134	1348798	1.7	24.11	34.1	8.12	2.77	0.18	0.08	NA	NA	NA	1.73	Offshore	NA	None	21.4498	-157.793	SR8	2018-01-29	NA
SBJa0120	KByT	8128	210592	14483	1699102	2	23.98	33.81	8.13	3.38	0.02	0.06	NA	NA	NA	1.934	Coastal	NA	None	21.4364	-157.777	SB	2018-01-29	NA
HPJa0116	KByT	7839	117298	5712	1594502	2	24.02	33.85	7.62	4.7	0.17	0.07	0.02	NA	NA	1.7	Coastal	NA	None	21.4369	-157.803	HP1	2018-01-29	NA
STJa0122	KByT	74399	7235	1654	478119	0.9	24.81	34.36	8.19	1.38	0.12	0.06	NA	NA	NA	1.711	Offshore	NA	None	21.4829	-157.766	STO1	2018-01-29	NA
R2Ja0125	KByT	11161	7235	2272	521819	1	24.7	34.3	8.19	1.43	0.21	0.08	NA	NA	NA	1.99	Offshore	NA	None	21.4692	-157.778	SR2	2018-01-29	NA
SBFe0140	KByT	9428	516514	43529	2581349	2.4	23.86	34.43	8.09	7.57	0.05	0.07	NA	NA	NA	2.07	Coastal	NA	None	21.4364	-157.777	SB	2018-02-21	NA
HPFe0136	KByT	7905	446041	27207	2132248	2.5	23.98	34.3	8.13	10.65	0.23	0.07	0.53	NA	NA	2.134	Coastal	NA	None	21.4369	-157.803	HP1	2018-02-21	NA
R8Fe0139	KByT	13459	188283	25342	1384002	2.2	23.75	34.97	7.89	6.06	0.25	0.09	0.03	NA	NA	2.07	Coastal	NA	None	21.4498	-157.793	SR8	2018-02-21	NA
STFe0142	KByT	61807	71773	17018	845809	1.5	23.55	35.51	8.06	4.73	0.1	0.07	NA	NA	NA	2.214	Offshore	NA	None	21.4829	-157.766	STO1	2018-02-21	NA
R2Fe0141	KByT	13446	42912	16742	887998	1.6	23.24	35.4	7.97	5.23	0.41	0.1	NA	NA	NA	2.08	Offshore	NA	None	21.4692	-157.778	SR2	2018-02-21	NA
HP156_R2	KByT	24752	318330	22782	1448198	1.3	23.96	34.19	7.89	4.2	0.36	0.05	NA	NA	NA	1.75	Coastal	KMa156HP	KByT	21.4369	-157.803	HP1	2018-03-28	NA	PRJNA971314	SRR28887119	Tucker SJ, Rii YM, Freel KC et al., 2025
ARMa0157	KByT	25894	305383	17372	1447975	1.6	24.1	34.12	8.01	12.35	0.77	0.14	0.85	NA	NA	1.995	Coastal	KMa157AR	KByT	21.4676	-157.836	AR	2018-03-28	NA	PRJNA971314	SRR28887121	Tucker SJ, Rii YM, Freel KC et al., 2025
CBMa0158	KByT	22112	282391	22756	1202376	0.9	24.59	34.14	8.12	7.21	0.24	0.06	NA	NA	NA	2.09	Coastal	KMa158CB	KByT	21.457	-157.811	CB	2018-03-28	NA	PRJNA971314	SRR28887120	Tucker SJ, Rii YM, Freel KC et al., 2025
R8Ma0159	KByT	11345	117573	14707	1028314	1.1	24.18	33.97	8.04	6.54	0.47	0.1	0.03	NA	NA	2.088	Coastal	KMa159R8	KByT	21.4498	-157.793	SR8	2018-03-28	NA	PRJNA971314	SRR28887114	Tucker SJ, Rii YM, Freel KC et al., 2025
SBMa0160	KByT	11503	364905	32525	2337719	1.6	24.42	33.26	8.15	12.52	0.18	0.13	NA	NA	NA	2.051	Coastal	KMa160SB	KByT	21.4364	-157.777	SB	2018-03-28	NA	PRJNA971314	SRR28887113	Tucker SJ, Rii YM, Freel KC et al., 2025
R2Ma0161	KByT	45104	24857	4648	642688	0.5	24.31	34.5	8.11	2.59	0.17	0.08	NA	NA	NA	1.9	Offshore	KMa161R2	KByT	21.4692	-157.778	SR2	2018-03-28	NA	PRJNA971314	SRR28887115	Tucker SJ, Rii YM, Freel KC et al., 2025
STMa0162	KByT	195492	7970	5869	682671	0.4	24.14	34.61	8.16	1.36	0.08	0.07	NA	NA	NA	1.8	Offshore	KMa162ST	KByT	21.4829	-157.766	STO1	2018-03-28	NA	PRJNA971314	SRR28887112	Tucker SJ, Rii YM, Freel KC et al., 2025
NTMa0163	KByT	216540	6697	3519	595443	0.3	24	34.61	8.17	1.49	0.05	0.07	NA	NA	NA	1.965	Offshore	KMa163NT	KByT	21.526	-157.798	NTO1	2018-03-28	NA	PRJNA971314	SRR28887116	Tucker SJ, Rii YM, Freel KC et al., 2025
NRMa0164	KByT	35112	24279	5252	679651	0.5	24.05	34.39	8.14	2.79	0.22	0.04	NA	NA	NA	2.071	Offshore	KMa164NR	KByT	21.5147	-157.812	NR2	2018-03-28	NA	PRJNA971314	SRR28887117	Tucker SJ, Rii YM, Freel KC et al., 2025
NBMa0165	KByT	10636	115381	10741	800849	1.2	24.04	34.35	8.09	8.42	0.47	0.09	0.08	NA	NA	2.017	Offshore	KMa165NB	KByT	21.4905	-157.833	NB	2018-03-28	NA	PRJNA971314	SRR28887118	Tucker SJ, Rii YM, Freel KC et al., 2025
HPMy0176	KByT	3992	133133	16085	1244539	1.3	24.59	33.75	8.08	8.31	0.45	0.08	NA	NA	NA	1.89	Coastal	NA	None	21.4369	-157.803	HP1	2018-05-01	NA
SBMy0180	KByT	2994	174994	23465	1562226	1.4	24.03	33.13	8.06	10.94	0.09	0.08	NA	NA	NA	2.16	Coastal	NA	None	21.4364	-157.777	SB	2018-05-01	NA
R8My0179	KByT	2508	77997	11791	957342	1	24.41	33.74	8.05	6.21	0.2	0.07	NA	NA	NA	1.927	Coastal	NA	None	21.4498	-157.793	SR8	2018-05-01	NA
STMy0182	KByT	163899	17582	3375	601772	0.4	24.07	34.66	8.04	1.22	0.22	0.06	0.05	NA	NA	2.21	Offshore	NA	None	21.4829	-157.766	STO1	2018-05-01	NA
R2My0181	KByT	8798	42964	9940	859268	0.7	24	34.31	7.9	2.54	0.31	0.07	NA	NA	NA	1.652	Offshore	NA	None	21.4692	-157.778	SR2	2018-05-01	NA
HPJn0196	KByT	906	151175	13328	1293950	1.8	25.5	33.81	8.05	17.89	0.57	0.1	0.02	NA	NA	1.924	Coastal	NA	None	21.4369	-157.803	HP1	2018-06-01	NA
R8Jn0199	KByT	5410	240005	13262	1473357	1.2	25.94	34.97	8.04	4.86	0.09	0.08	NA	NA	NA	2.075	Coastal	NA	None	21.4498	-157.793	SR8	2018-06-01	NA
SBJn0200	KByT	7629	213323	14720	1648141	1.4	23.75	34.91	8.05	5.19	0.08	0.08	0.03	NA	NA	1.977	Coastal	NA	None	21.4364	-157.777	SB	2018-06-01	NA
STJn0202	KByT	322887	35716	2679	819271	0.4	24.61	35.09	8.09	0.88	0.62	0.05	NA	NA	NA	2.07	Offshore	NA	None	21.4829	-157.766	STO1	2018-06-01	NA
R2Jn0201	KByT	32092	38657	4990	1002354	0.6	24.9	35.11	7.84	0.8	0.39	0.06	0.08	NA	NA	1.75	Offshore	NA	None	21.4692	-157.778	SR2	2018-06-01	NA
SBJn0220	KByT	14733	463177	35007	2475252	1.3	27.67	33.87	8.01	7.65	0.06	0.05	NA	NA	NA	1.87	Coastal	NA	None	21.4364	-157.777	SB	2018-06-19	NA
R8Jn0219	KByT	9979	272149	18068	1400901	1.2	27.6	34	8.03	5.58	0.23	0.08	NA	NA	NA	1.8	Coastal	NA	None	21.4498	-157.793	SR8	2018-06-19	NA
STJn0222	KByT	269668	43568	3388	810868	0.3	26.21	34.03	8.05	0.72	0.11	0.06	NA	NA	NA	1.85	Offshore	NA	None	21.4829	-157.766	STO1	2018-06-19	NA
R2Jn0242	KByT	91377	144754	11765	937370	0.7	26.47	34.04	7.97	1.28	0.2	0.05	NA	NA	NA	2	Offshore	NA	None	21.4692	-157.778	SR2	2018-06-19	NA
HPJn0216	KByT	2679	122392	11634	1191688	1	27.94	33.3	8.01	9.62	0.78	0.09	0.28	NA	NA	2.07	Coastal	NA	None	21.4369	-157.803	HP1	2018-06-19	NA
SBJy0248	KByT	5423	418072	20327	2830046	1.4	27.18	34.24	7.95	6.17	0.01	0.08	NA	NA	NA	2.433	Coastal	NA	None	21.4364	-157.777	SB	2018-07-23	NA
HPJy0244	KByT	4084	256602	21718	1691473	1.6	26.92	34.13	7.94	8.52	0.21	0.07	NA	NA	NA	2.29	Coastal	NA	None	21.4369	-157.803	HP1	2018-07-23	NA
STJy0250	KByT	178317	36543	3769	728616	0.5	26.12	34.04	8.03	0.88	0.06	0.07	0.02	NA	NA	1.97	Offshore	NA	None	21.4829	-157.766	STO1	2018-07-23	NA
R2Jy0249	KByT	137453	39012	5200	812548	0.6	25.92	34.14	7.91	8.28	0.13	0.1	NA	NA	NA	2.2	Offshore	NA	None	21.4692	-157.778	SR2	2018-07-23	NA
R8Jy0247	KByT	33011	79061	9796	1035510	0.9	26.62	34.07	8.01	1.22	0.12	0.08	NA	NA	NA	2.396	Offshore	NA	None	21.4498	-157.793	SR8	2018-07-23	NA
SBSe0268	KByT	5410	396223	12789	2489026	1.4	28.23	32.84	7.92	7.49	0.05	0.05	0.03	NA	NA	1.96	Coastal	NA	None	21.4364	-157.777	SB	2018-09-11	NA
R2Se0269	KByT	3677	26196	6723	1188746	0.9	27.38	33.24	7.8	1.81	0.29	0.11	0.07	NA	NA	2.1	Coastal	NA	None	21.4692	-157.778	SR2	2018-09-11	NA
R8Se0267	KByT	3900	235081	10111	1322799	1.3	28.22	32.9	7.92	5.34	0.36	0.11	NA	NA	NA	1.93	Coastal	NA	None	21.4498	-157.793	SR8	2018-09-11	NA
HPSe0264	KByT	0	471199	22427	1903444	2	28.15	31.81	7.92	12.56	0.29	0.09	NA	NA	NA	1.85	Coastal	NA	None	21.4369	-157.803	HP1	2018-09-11	NA
STSe0270	KByT	94765	107857	8377	893592	0.8	27.09	33.4	8.02	1.58	0.07	0.1	NA	NA	NA	1.9	Offshore	NA	None	21.4829	-157.766	STO1	2018-09-11	NA
HPOc0290	KByT	4714	365759	19276	2029592	2.1	27.31	33.67	7.92	22.73	0.18	0.12	NA	NA	NA	2.31	Coastal	KOc290HP	KByT	21.4369	-157.803	HP1	2018-10-11	NA	PRJNA971314	SRR28887109	Tucker SJ, Rii YM, Freel KC et al., 2025
AROc0291	KByT	4872	515857	19460	1988886	2	27.81	34.5	7.91	13.53	0.08	0.06	0.11	NA	NA	2.39	Coastal	KOc291AR	KByT	21.4676	-157.836	AR	2018-10-11	NA	PRJNA971314	SRR28887110	Tucker SJ, Rii YM, Freel KC et al., 2025
R8Oc0293	KByT	4281	179827	12527	1394414	1.2	27.1	33.67	7.84	15.91	0.35	0.1	NA	NA	NA	2.294	Coastal	KOc293R8	KByT	21.4498	-157.793	SR8	2018-10-11	NA	PRJNA971314	SRR28887106	Tucker SJ, Rii YM, Freel KC et al., 2025
NT297_R2	KByT	23832	40994	4740	591635	0.5	26.8	35.01	7.85	2.56	0.17	0.05	NA	NA	NA	2.2	Offshore	KOc297NT	KByT	21.526	-157.798	NTO1	2018-10-11	NA	PRJNA971314	SRR28887107	Tucker SJ, Rii YM, Freel KC et al., 2025
NBOc0299	KByT	1733	152948	9730	842198	1.5	27.47	34.77	7.95	13.25	0.73	0.06	NA	NA	NA	2.51	Coastal	KOc299NB	KByT	21.4905	-157.833	NB	2018-10-11	NA	PRJNA971314	SRR28887108	Tucker SJ, Rii YM, Freel KC et al., 2025
CB292_R2	KByT	6342	421578	18830	2326361	1.6	27.7	34.05	7.9	11.3	0.04	0.04	NA	NA	NA	2.248	Coastal	NA	None	21.457	-157.811	CB	2018-10-11	NA
R2Oc0295	KByT	10373	119254	9297	1478412	1	26.93	34.89	7.64	4.77	0.29	0.09	NA	NA	NA	2.521	Coastal	NA	None	21.4692	-157.778	SR2	2018-10-11	NA
NROc0298	KByT	19801	58445	5305	837431	0.7	26.86	35.11	7.97	3.02	0.21	0.04	0.08	NA	NA	2.282	Offshore	NA	None	21.5147	-157.812	NR2	2018-10-11	NA
STOc0296	KByT	75161	95461	6539	776058	2.4	26.83	35.05	7.85	1.43	0.16	0.04	NA	NA	NA	2.301	Offshore	KOc321ST	KByT	21.4829	-157.766	STO1	2018-10-11	NA	PRJNA971314	SRR28887105	Tucker SJ, Rii YM, Freel KC et al., 2025
R8No0325	KByT	0	368595	22834	2145432	1.9	26.95	34.59	7.76	6.24	0.08	0.06	NA	NA	NA	1.958	Coastal	NA	None	21.4498	-157.793	SR8	2018-11-09	NA
SBNo0326	KByT	0	398337	21180	2913427	1.8	27.45	35	7.75	5.58	0.08	0.07	NA	NA	NA	2.005	Coastal	NA	None	21.4364	-157.777	SB	2018-11-09	NA
R2No0327	KByT	8312	68307	9454	1230358	0.9	26.63	35.95	7.45	3.77	0.38	0.07	NA	NA	NA	2.039	Coastal	NA	None	21.4692	-157.778	SR2	2018-11-09	NA
HPNo0322	KByT	26	63908	7511	1192869	1.4	28.04	33.88	7.62	14.28	1.1	0.11	0.24	NA	NA	2.046	Coastal	NA	None	21.4369	-157.803	HP1	2018-11-09	NA
STNo0328	KByT	32381	53442	8798	1000437	0.8	26.68	36.28	7.78	2.19	0.21	0.06	NA	NA	NA	2.079	Offshore	NA	None	21.4829	-157.766	STO1	2018-11-09	NA
SBJa0358	KByT	3966	423889	24817	2269886	1.7	23.88	34.44	7.96	9.42	0.1	0.07	0.05	NA	NA	2.107	Coastal	NA	None	21.4364	-157.777	SB	2019-01-11	NA
STJa0360	KByT	239651	15297	3755	898476	0.4	24.44	35.35	8.08	1	0.07	0.06	NA	NA	NA	2.173	Offshore	NA	None	21.4829	-157.766	STO1	2019-01-11	NA
R2Ja0359	KByT	16085	11791	4583	769873	0.6	24.26	35.22	7.85	1.33	0.26	0.09	0.58	NA	NA	1.955	Offshore	NA	None	21.4692	-157.778	SR2	2019-01-11	NA
R8Ja0357	KByT	9152	114960	9533	995881	1.4	24.16	34.84	7.93	5.09	0.26	0.08	0.08	NA	NA	2.077	Offshore	NA	None	21.4498	-157.793	SR8	2019-01-11	NA
HPJa0354	KByT	8469	164096	10505	1132428	1.7	24.3	34.9	7.82	6.31	0.31	0.09	0.09	NA	NA	2.073	Coastal	NA	None	21.4369	-157.803	HP1	2019-01-11	NA
HPFe0386	KByT	0	27601	10518	1724444	2.5	23.51	32.85	7.81	13.01	0.16	0.08	NA	NA	NA	1.897	Coastal	KFe386HP	KByT	21.4369	-157.803	HP1	2019-02-25	NA	PRJNA971314	SRR28887103	Tucker SJ, Rii YM, Freel KC et al., 2025
ARFe0387	KByT	2666	27036	6920	1839234	2	23.99	32.75	7.84	20.47	0.5	0.09	0.02	NA	NA	1.73	Coastal	KFe387AR	KByT	21.4676	-157.836	AR	2019-02-25	NA	PRJNA971314	SRR28887104	Tucker SJ, Rii YM, Freel KC et al., 2025
R8389_R2	KByT	6185	32302	7668	1484571	1.7	23.84	33.97	7.81	2.06	0.14	0.05	NA	NA	NA	1.97	Coastal	KFe389R8	KByT	21.4498	-157.793	SR8	2019-02-25	NA	PRJNA971314	SRR28887099	Tucker SJ, Rii YM, Freel KC et al., 2025
NTFe0393	KByT	118164	6093	3755	562130	0.3	23.36	34.97	7.96	1.52	0.07	0.08	NA	NA	NA	2.055	Offshore	KFe393NT	KByT	21.526	-157.798	NTO1	2019-02-25	NA	PRJNA971314	SRR28887101	Tucker SJ, Rii YM, Freel KC et al., 2025
NBFe0395	KByT	10859	41428	8469	1421306	2	23.79	33.94	7.91	5.39	0.11	0.05	NA	NA	NA	1.905	Coastal	KFe395NB	KByT	21.4905	-157.833	NB	2019-02-25	NA	PRJNA971314	SRR28887102	Tucker SJ, Rii YM, Freel KC et al., 2025
STFe0392	KByT	136022	6920	4924	666061	0.4	23.22	34.97	7.97	1.33	0.06	0.07	0.04	NA	NA	2.3	Offshore	KFe416ST	KByT	21.4829	-157.766	STO1	2019-02-25	NA	PRJNA971314	SRR28887098	Tucker SJ, Rii YM, Freel KC et al., 2025
SBFe0390	KByT	10295	64485	12251	2303592	1.6	23.68	33.36	7.87	2.71	0.04	0.06	NA	NA	NA	1.927	Coastal	NA	None	21.4364	-157.777	SB	2019-02-25	NA
R2Fe0391	KByT	4018	7183	4872	1338569	1	23.62	34.45	7.92	1.62	0.13	0.08	NA	NA	NA	2.183	Offshore	NA	None	21.4692	-157.778	SR2	2019-02-25	NA
CBFe0388	KByT	6277	46457	12514	1632634	1.9	23.83	33.27	7.86	5.84	0.06	0.05	NA	NA	NA	1.91	Coastal	NA	None	21.457	-157.811	CB	2019-02-25	NA
NRFe0394	KByT	31658	19539	6881	954873	1.3	23.48	34.81	7.92	1.62	0.16	0.07	NA	NA	NA	2.243	Offshore	NA	None	21.5147	-157.812	NR2	2019-02-25	NA
SBMa0422	KByT	6290	217315	21022	2219975	1.2	24.1	34.45	7.85	6.77	0.13	0.07	NA	NA	NA	2.015	Coastal	NA	None	21.4364	-157.777	SB	2019-03-21	NA
R8Ma0421	KByT	6565	53180	10518	1309353	0.9	24.5	35.11	7.79	3.91	0.17	0.08	NA	NA	NA	2.036	Coastal	NA	None	21.4498	-157.793	SR8	2019-03-21	NA
HPMa0418	KByT	2364	73638	11647	1540770	1.2	24.07	34.54	7.78	16.57	0.39	0.11	0.13	NA	NA	2.13	Coastal	NA	None	21.4369	-157.803	HP1	2019-03-21	NA
STMa0449	KByT	246426	24200	7235	827110	0.7	23.64	35.45	7.93	1.35	0.08	0.09	NA	NA	NA	1.87	Offshore	NA	None	21.4829	-157.766	STO1	2019-03-21	NA
R2Ma0423	KByT	24397	36517	6881	1230502	0.7	23.74	35.32	7.77	2.18	0.19	0.07	0.05	NA	NA	1.86	Offshore	NA	None	21.4692	-157.778	SR2	2019-03-21	NA
SBAp0454	KByT	8141	244194	15626	2197732	2.2	25.26	36.84	7.76	7.61	0.05	0.09	NA	NA	NA	2.15	Coastal	NA	None	21.4364	-157.777	SB	2019-04-22	NA
R8Ap0453	KByT	3151	145306	13420	1386733	2.3	25.23	36.88	7.73	5.2	0.08	0.1	NA	NA	NA	1.9	Coastal	NA	None	21.4498	-157.793	SR8	2019-04-22	NA
HPAp0450	KByT	0	119123	25789	1566389	2.6	28.65	35.92	7.7	14.32	0.28	0.11	NA	NA	NA	1.822	Coastal	NA	None	21.4369	-157.803	HP1	2019-04-22	NA
STAp0480	KByT	62201	9809	4386	731794	2.2	24.11	36.95	7.91	1.26	0.09	0.06	NA	NA	NA	1.95	Offshore	NA	None	21.4829	-157.766	STO1	2019-04-22	NA
R2Ap0455	KByT	26747	19722	5778	1039698	2.1	24.55	36.89	7.83	1.45	0.41	0.07	NA	NA	NA	2.02	Offshore	NA	None	21.4692	-157.778	SR2	2019-04-22	NA
SBMy0491	KByT	37515	301484	24108	2435636	1.1	27.29	36.08	7.65	9.28	0.16	0.1	NA	NA	NA	2.13	Coastal	NA	None	21.4364	-157.777	SB	2019-05-21	NA
R8My0490	KByT	10649	295338	22887	2248666	1.2	27.07	35.86	7.64	11.3	0.08	0.05	NA	NA	NA	2.234	Coastal	NA	None	21.4498	-157.793	SR8	2019-05-21	NA
HPMy0487	KByT	13065	391719	22020	2342683	1.2	27.8	35.5	7.66	15.08	0.2	0.06	0.03	NA	NA	2.136	Coastal	NA	None	21.4369	-157.803	HP1	2019-05-21	NA
STMy0483	KByT	114895	76146	9979	898069	0.5	25.39	36.6	7.88	2.82	0.14	0.07	NA	NA	NA	2.1	Offshore	NA	None	21.4829	-157.766	STO1	2019-05-21	NA
R2My0482	KByT	52313	107187	11700	1159294	0.7	25.5	36.61	7.54	2.46	0.15	0.07	NA	NA	NA	2.1	Offshore	NA	None	21.4692	-157.778	SR2	2019-05-21	NA
SBJn0511	KByT	9612	291307	31501	3606708	1	27.62	36.67	7.64	8.81	0.05	0.08	NA	NA	NA	2.083	Coastal	NA	None	21.4364	-157.777	SB	2019-06-14	NA
R8Jn0510	KByT	6684	320143	19184	2373396	1.3	27.65	36.61	7.69	6.97	0.07	0.06	NA	NA	NA	2.076	Coastal	NA	None	21.4498	-157.793	SR8	2019-06-14	NA
HPJn0507	KByT	2521	211025	13551	1648535	1.1	28.28	36.3	7.66	13.12	0.46	0.11	0.11	NA	NA	1.973	Coastal	NA	None	21.4369	-157.803	HP1	2019-06-14	NA
STJn0503	KByT	219219	39248	2823	765199	0.3	25.41	36.8	7.69	1.81	0.11	0.05	NA	NA	NA	2.081	Offshore	NA	None	21.4829	-157.766	STO1	2019-06-14	NA
R2Jn0502	KByT	105257	58577	4307	810250	0.4	25.5	36.31	7.51	1.2	0.18	0.05	NA	NA	NA	1.985	Offshore	NA	None	21.4692	-157.778	SR2	2019-06-14	NA
SBSe0711	KByT	0	412045	20445	2701180	2.9	27.69	35.79	7.9	9.78	0.03	0.25	NA	NA	NA	2.06	Coastal	NA	None	21.4364	-157.777	SB	2020-09-22	NA
CBSe0709	KByT	0	308942	13853	2168778	0.4	27.93	35.58	7.86	6.49	0.05	0.18	NA	NA	NA	2.093	Coastal	NA	None	21.457	-157.811	CB	2020-09-22	NA
ARSe0708	KByT	0	393544	24633	2195342	3.6	28.29	33.09	7.88	42.23	0.06	0.29	NA	NA	NA	1.981	Coastal	NA	None	21.4676	-157.836	AR	2020-09-22	NA
HPSe0707	KByT	0	76382	9861	1170718	0.8	28.01	35.44	7.73	12.82	0.77	0.25	0.42	NA	NA	2.15	Coastal	NA	None	21.4369	-157.803	HP1	2020-09-22	NA
NTSe0704	KByT	53587	51906	5226	1141567	0.3	27.1	35.38	7.91	1.52	0.06	0.11	NA	NA	NA	1.95	Offshore	NA	None	21.526	-157.798	NTO1	2020-09-22	NA
R2Se0702	KByT	21692	181757	17451	1262318	1	27.27	35.44	7.5	1.75	0.14	0.09	NA	NA	NA	1.965	Coastal	NA	None	21.4692	-157.778	SR2	2020-09-22	NA
R8Se0710	KByT	0	204460	27260	1531093	1.7	27.58	35.59	7.9	5.03	0.09	0.21	NA	NA	NA	2.3	Coastal	NA	None	21.4498	-157.793	SR8	2020-09-22	NA
NBSe0706	KByT	0	222082	26196	1486054	1.2	27.79	35.21	7.74	11.59	0.17	0.19	NA	NA	NA	1.82	Coastal	NA	None	21.4905	-157.833	NB	2020-09-22	NA
STSe0703	KByT	57369	86768	6762	1076281	0.3	27.04	35.39	7.91	1.41	0.05	0.11	NA	NA	NA	1.965	Offshore	NA	None	21.4829	-157.766	STO1	2020-09-22	NA
NRSe0705	KByT	14628	66980	11319	949818	0.7	27.34	35.45	7.86	2.72	0.58	0.11	0.04	NA	NA	2.018	Offshore	NA	None	21.5147	-157.812	NR2	2020-09-22	NA
SBDe0751	KByT	1352	319000	18055	2179664	1.3	25.39	34.93	7.82	3.15	0.06	0.08	NA	NA	NA	2.687	Coastal	NA	None	21.4364	-157.777	SB	2020-12-23	NA
R8De0750	KByT	2757	127093	25894	1168866	1.3	25.42	34.03	7.85	2.61	0.06	0.1	NA	NA	NA	1.98	Coastal	NA	None	21.4498	-157.793	SR8	2020-12-23	NA
CBDe0749	KByT	2639	236552	22296	1352816	1.4	25	34.73	7.76	7.06	0.06	0.1	NA	NA	NA	2.079	Coastal	NA	None	21.457	-157.811	CB	2020-12-23	NA
ARDe0748	KByT	1891	170005	18068	1397933	1.6	25.61	34.44	7.71	13.38	0.45	0.13	0.1	NA	NA	1.986	Coastal	NA	None	21.4676	-157.836	AR	2020-12-23	NA
HPDe0747	KByT	762	72613	9756	921823	0.9	25.38	34.58	7.21	9.07	0.88	0.17	0.36	NA	NA	2.064	Coastal	KDe743ST	KByT	21.4369	-157.803	HP1	2020-12-23	HADS_20201223_H1200_MGX_xHP1_747	PRJNA1201851	SRR31808382	Tucker SJ, Fuessel J, Freel KC et al., 2025
NBDe0746	KByT	3073	58511	12842	667532	1.3	25.18	34.96	7.87	9.94	0.88	0.14	0.03	NA	NA	2.049	Coastal	NA	None	21.4905	-157.833	NB	2020-12-23	NA
NRDe0745	KByT	122852	19657	6211	565203	0.5	25.6	35.19	7.89	1.24	0.3	0.11	NA	NA	NA	2.064	Offshore	NA	None	21.5147	-157.812	NR2	2020-12-23	NA
STDe0743	KByT	283087	24528	4661	686138	0.2	25.58	35.19	7.89	1.41	0.06	0.08	NA	NA	NA	2.064	Offshore	KDe743ST	KByT	21.4829	-157.766	STO1	2020-12-23	HADS_20201223_H0900_MGX_STO1_743	PRJNA1201851	SRR31808381	Tucker SJ, Fuessel J, Freel KC et al., 2025
NTDe0744	KByT	286304	21837	4294	673939	0.2	25.61	35.18	7.82	1.15	0.06	0.1	NA	NA	NA	1.992	Offshore	NA	None	21.526	-157.798	NTO1	2020-12-23	NA
SBFe0771	KByT	1707	54598	7261	1176771	24.6	23.44	34.72	7.62	4.12	0.08	0.11	NA	NA	NA	2.05	Coastal	NA	None	21.4364	-157.777	SB	2021-02-12	NA
ARFe0768	KByT	2508	63382	16886	1312084	1.7	22.79	34.64	7.99	11.04	0.13	0.12	NA	NA	NA	1.969	Coastal	NA	None	21.4676	-157.836	AR	2021-02-12	NA
HPFe0767	KByT	1471	51368	7222	777436	11.4	24.4	34.71	6.81	5.33	0.42	0.16	0.2	NA	NA	2.2	Coastal	NA	None	21.4369	-157.803	HP1	2021-02-12	NA
R8Fe0770	KByT	2915	51053	6158	960808	5.7	23.92	34.88	7.82	2.75	0.24	0.14	0.02	NA	NA	2.01	Offshore	NA	None	21.4498	-157.793	SR8	2021-02-12	NA
NBFe0766	KByT	4084	49004	16085	973099	1.1	22.97	34.72	7.89	6.92	0.19	0.11	NA	NA	NA	2.11	Coastal	NA	None	21.4905	-157.833	NB	2021-02-12	NA
CBFe0769	KByT	3874	76513	8561	982487	9.9	23.4	34.77	7.6	3.72	0.07	0.11	NA	NA	NA	2.01	Coastal	NA	None	21.457	-157.811	CB	2021-02-12	NA
R2Fe0762	KByT	129614	7944	3585	521937	0.2	24.39	35.03	7.69	1.2	0.23	0.13	NA	NA	NA	2.12	Offshore	NA	None	21.4692	-157.778	SR2	2021-02-12	NA
STFe0763	KByT	250116	6237	3046	611542	0.2	24.52	35.03	7.99	1.2	0.06	0.13	NA	NA	NA	2.19	Offshore	NA	None	21.4829	-157.766	STO1	2021-02-12	NA
NTFe0764	KByT	242789	8496	3178	621324	0.2	24.5	35.05	7.93	1.21	0.06	0.11	NA	NA	NA	2.09	Offshore	NA	None	21.526	-157.798	NTO1	2021-02-12	NA
NRFe0765	KByT	102683	4438	2508	395855	0.2	24.42	35.05	8	1.23	0.25	0.14	NA	NA	NA	1.95	Offshore	NA	None	21.5147	-157.812	NR2	2021-02-12	NA
SBMy0821	KByT	5003	336517	23215	1619214	0.9	25.91	35.07	7.75	7.49	0.17	0.17	NA	NA	NA	2.12	Coastal	NA	None	21.4364	-157.777	SB	2021-05-24	NA
ARMy0818	KByT	2219	361084	22926	1705680	1.2	25.7	34.95	7.85	12.78	0.15	0.1	NA	NA	NA	1.929	Coastal	NA	None	21.4676	-157.836	AR	2021-05-24	NA
NBMy0816	KByT	2180	244496	18961	1205239	0.8	25.97	34.54	7.86	11.97	0.11	0.07	0.04	NA	NA	2.1054	Coastal	NA	None	21.4905	-157.833	NB	2021-05-24	NA
HPMy0817	KByT	2587	270876	22336	1336954	0.8	26.32	34.66	7.64	9.77	0.11	0.13	NA	NA	NA	1.9	Coastal	KMy817HP	KByT	21.4369	-157.803	HP1	2021-05-24	HADS_20210524_H1200_MGX_xHP1_817	PRJNA1201851	SRR31808380	Tucker SJ, Fuessel J, Freel KC et al., 2025
R8My0820	KByT	3913	150768	16768	1432848	0.7	25.98	35.07	7.71	3.33	0.08	0.1	NA	NA	NA	2.07	Coastal	NA	None	21.4498	-157.793	SR8	2021-05-24	NA
CBMy0819	KByT	5239	391824	18830	1458191	0.7	25.79	34.91	7.72	6.8	0.06	0.1	NA	NA	NA	2.05	Coastal	NA	None	21.457	-157.811	CB	2021-05-24	NA
STMy0813	KByT	268538	12093	2902	826112	0.1	24.91	35.05	7.71	1.2	0.06	0.09	NA	NA	NA	1.785	Offshore	KMy813ST	KByT	21.4829	-157.766	STO1	2021-05-24	HADS_20210524_H0900_MGX_STO1_813	PRJNA1201851	SRR31808379	Tucker SJ, Fuessel J, Freel KC et al., 2025
NTMy0814	KByT	44487	61479	10925	887565	0.5	25.03	35.04	7.85	1.62	0.14	0.1	NA	NA	NA	2.016	Offshore	NA	None	21.526	-157.798	NTO1	2021-05-24	NA
NRMy0815	KByT	22887	72298	7550	702210	0.4	25.36	35.06	7.82	1.92	0.19	0.09	NA	NA	NA	2.069	Offshore	NA	None	21.5147	-157.812	NR2	2021-05-24	NA
R2My0812	KByT	55254	44553	8141	929636	0.3	24.5	35.05	7.61	1.43	0.15	0.1	0.09	NA	NA	1.941	Offshore	NA	None	21.4692	-157.778	SR2	2021-05-24	NA

## Sheet: Supplementary_file_1d
Supplementary file 1d. Differences in biogeochemical parameters across coastal and offshore kmeans clusters for surface seawater samples from the Kāneʻohe Bay Time-series (KByT) and the Hawaii Ocean Time Series (HOT) at Station ALOHA. Comparisons of biogeochemical parameters between kmeans clusters use a one-way ANOVA. Significance (uncorrected p-values) and F-statistic are shown. ^ Indicates tha…
	Coastal	Offshore	Coastal	Offshore	Coastal-Offshore
	mean±sd	mean±sd	n	n	P value	F value
Seawater temp. (ºC)	26±1.7	25.2±1.2	92	100	<0.001	11.7
Salinity	34.6±1	35±0.6	92	100	<0.001	17.9
pH	7.8±0.2	8.0±0.2	92	100	<0.001	38.4
Chlorophyll a (µg L⁻¹)	1.9±2.8	0.5±0.7	92	100	<0.001	23.2
Heterotrophic bacteria (cells mL⁻¹) *10⁶	1.62±0.56	0.69±0.22	92	100	<0.001	239.3
Photosynthetic picoeukaryotes (cells mL⁻¹)*10⁴	1.69±0.71	0.44±0.37	92	100	<0.001	240.3
Synechococcus (cells mL⁻¹) *10⁴	21.29±13.46	2.68±3.21	92	100	<0.001	180
Prochlorococcus (cells mL⁻¹) *10⁴	0.55±0.64	13.51±8.71	92	100	<0.001	202.8
Silicate (µM)	8.83±5.67	1.90±1.61	92	100	<0.001	137.4
Phosphate (µM)^	0.1±0.05	0.08±0.03*	92	66^	0.003^	9.3^
Low-Level Phosphate (µM)	-	0.049±0.025	0	22	-	-
Nitrate+Nitrite (µM)^	0.26±0.25	0.21±0.18*	92	66^	0.243^	1.4^
Low-Level Nitrate + Nitrite (µM)	-	0.005±0.005	0	22	-	-
Ammonia (µM)^	0.16±0.19	0.10±0.13	29	17^	0.199^	1.7^

## Sheet: Supplementary_file_1e
Supplementary file 1e. Relative abundance (%) of Pelagibacteraceae genera across metagenomic samples.
Environment	Metagenome_ID	Coralipelagibacter	Litoralipelagibacter	Undatipelagibacter	Xanthinipelagibacter	Alipelagibacter	Lacunipelagibacter	Tantillipelagibacter	Superipelagibacter	Accedentipelagibacter	Pelagibacter	Atlantikopelagibacter
Coastal	KDe747HP	50.8676	11.8969	32.7036	4.30477	0.0352697	0	0.191895	0	0	0	0
Coastal	KFe386HP	35.3045	12.4285	49.2673	2.99976	0	0	0	0	0	0	0
Coastal	KFe387AR	45.1636	6.89108	46.1538	1.7915	0	0	0	0	0	0	0
Coastal	KFe389R8	34.2958	9.88111	50.6023	5.22079	0	0	0	0	0	0	0
Coastal	KFe395NB	35.4913	7.0076	52.2639	4.77533	0	0	0.461857	0	0	0	0
Coastal	KMa156HP	37.9982	14.8729	44.9773	1.73984	0	0	0.411699	0	0	0	0
Coastal	KMa157AR	48.8734	10.7944	37.0381	2.09743	0	0	1.19671	0	0	0	0
Coastal	KMa158CB	56.8103	9.09174	33.2145	0.396112	0	0	0.487329	0	0	0	0
Coastal	KMa159R8	41.4522	15.5349	41.0462	1.66503	0	0	0.301706	0	0	0	0
Coastal	KMa160SB	31.2963	17.0288	50.3028	1.37217	0	0	0	0	0	0	0
Coastal	KMy817HP	36.7412	8.20161	50.695	3.74183	0.0362524	0.15692	0.427141	0	0	0	0
Coastal	KOc290HP	41.8871	17.8771	36.9985	3.23734	0	0	0	0	0	0	0
Coastal	KOc291AR	42.1036	15.9124	38.4802	3.50384	0	0	0	0	0	0	0
Coastal	KOc293R8	42.7532	17.8305	36.0144	3.40185	0	0	0	0	0	0	0
Coastal	KOc299NB	69.9616	9.94527	18.7293	1.36385	0	0	0	0	0	0	0
Coastal	KSe054HP	46.6958	12.7494	39.1227	1.43213	0	0	0	0	0	0	0
Coastal	KSe055AR	70.9318	11.258	17.8102	0	0	0	0	0	0	0	0
Coastal	KSe056CB	55.0967	7.30689	35.4536	2.14283	0	0	0	0	0	0	0
Coastal	KSe057R8	44.8385	8.70323	42.353	3.30167	0.215002	0.152561	0.435953	0	0	0	0
Coastal	KSe058SB	34.601	12.7087	50.2686	2.42168	0	0	0	0	0	0	0
Coastal	KSe063NB	85.4557	2.82162	11.4724	0.250244	0	0	0	0	0	0	0
Offshore	HOT_224_25M	0	0	0	31.0431	0.99151	35.7268	20.1749	12.0637	0	0	0
Offshore	HOT_225_25M	0	0	0	29.6388	0.937918	35.5348	20.442	13.4465	0	0	0
Offshore	HOT_226_25M	0	0	0	38.1061	0.999997	28.5726	22.7539	9.56743	0	0	0
Offshore	HOT_227_25M	0	0	0	35.0183	1.24401	34.3604	18.4775	10.8998	0	0	0
Offshore	HOT_229_25M	0	0	0	56.4916	1.89677	18.258	18.3493	5.0043	0	0	0
Offshore	HOT_231_25M	0	0	0	46.7606	1.84696	21.4546	25.3008	4.6371	0	0	0
Offshore	HOT_232_25M	0	0	0	40.4249	1.89718	28.3342	21.4948	7.84892	0	0	0
Offshore	HOT_233_25M	0	0	0	34.2121	1.04274	35.5185	20.8387	8.38798	0	0	0
Offshore	HOT_234_25M	0	0	0	34.1486	1.0671	36.1209	16.4857	12.1776	0	0	0
Offshore	HOT_236_25M	0.391541	0	0	45.8023	1.52922	23.2597	21.7989	7.21837	0	0	0
Offshore	HOT_237_25M	0	0	0.0789218	49.4552	1.99564	22.1633	20.379	5.01818	0.338301	0	0.571509
Offshore	HOT_238_25M	0	0	0	57.1761	2.04328	16.919	20.053	3.80851	0	0	0
Offshore	KDe743ST	11.2058	0.22217	0.439367	49.1687	1.20581	19.1643	14.5512	3.71998	0.111506	0	0.211147
Offshore	KFe393NT	0	0	0	47.1946	2.1304	19.4476	24.0395	7.18795	0	0	0
Offshore	KFe416ST	0.264762	0	0	49.7346	2.01752	18.9508	22.7047	6.32766	0	0	0
Offshore	KMa161R2	36.7568	7.52055	12.0703	21.5432	0	7.95519	12.3963	1.75773	0	0	0
Offshore	KMa162ST	2.43478	0	0	48.2616	1.54889	19.0332	24.1386	4.58288	0	0	0
Offshore	KMa163NT	0	0	0	49.2546	1.63674	19.5685	25.0271	4.51302	0	0	0
Offshore	KMa164NR	47.4243	5.70449	17.5478	14.3208	0.548897	5.43993	7.99454	1.01921	0	0	0
Offshore	KMa165NB	45.24	10.418	40.524	2.77057	0	0	1.04742	0	0	0	0
Offshore	KMy813ST	6.17035	0.392221	2.03789	39.6693	1.42464	20.8037	23.4479	5.26418	0.292087	0	0.49782
Offshore	KOc297NT	52.6679	4.00715	3.27296	8.81984	0.546579	17.3365	10.1197	3.22937	0	0	0
Offshore	KOc321ST	43.9071	3.75625	4.01894	13.7932	0.576251	18.2342	11.093	4.62104	0	0	0
Offshore	KSe059R2	16.3491	0	0.193786	26.6976	0.758029	31.9876	15.3374	8.67649	0	0	0
Offshore	KSe060ST	2.00914	0	0	31.0041	0.809586	38.6711	17.0341	10.4719	0	0	0
Offshore	KSe061NT	2.33224	0	0	29.6758	0.861325	38.8924	17.8412	10.3971	0	0	0
Offshore	KSe062NR	91.8464	2.51828	5.63528	0	0	0	0	0	0	0	0
