# Supplementary material for: Habitat-specificity in SAR11 is associated with a few genes under high selection
Source: ISME J. 2025 Oct 11;19(1):wraf216. doi: 10.1093/ismejo/wraf216 (PMC12636525; doi:10.1093/ismejo/wraf216)
Supplement: Revised_Supplementary_file_3_Tucker_wraf216 [file revised_supplementary_file_3_tucker_wraf216.xlsx]

## Sheet: Supplementary_file_3a
Supplementary file 3a. Log pN/pS across genes with shared KOfam assignments within the genus Coralipelagibacter (n=6) varies more between genes in a given sample than between samples for a given gene or for genomes within a genus.
factor	df	Sum Sq	Mean Sq	F value	P value	% variation explained
KOfam	796	4304.8	5.41	53.8	0	81.7
sample	1	13.9	13.9	138	0	0.26
genome	5	4.9	1	9.8	0	0.09
residuals	9376	942.5	0.1	NA	NA

## Sheet: Supplementary_file_3b
Supplementary file 3b. Non-outlier gene coverage summary for read recruitment of deeply sequenced metagenomes from coastal Kāneʻohe Bay and the adjacent offshore to genome representatives used in pN/pS analyses.
Genus	Genome	Short Sample Name	Full Sample Name	Min.	1st Qu	Median	Mean	3rd Qu.	Max.	Role
Superipelagibacter	RS40	KDe743ST	HADS_20201223_H0900_MGX_STO1_743	0	11.94	18.99	23.97	23.28	2340.01	Genome representative
Superipelagibacter	RS40	KMy813ST	HADS_20210524_H0900_MGX_STO1_813	0	27.2	42.75	50.58	51.24	4177.02	Genome representative
Tantillipelagibacter	RS39	KDe743ST	HADS_20201223_H0900_MGX_STO1_743	0	21.98	54.01	69.46	88.32	2331.16	Genome representative
Tantillipelagibacter	RS39	KMy813ST	HADS_20210524_H0900_MGX_STO1_813	0	60.38	140.47	166.65	228.03	4208.35	Genome representative
Xanthinipelagibacter	HIMB83	KDe743ST	HADS_20201223_H0900_MGX_STO1_743	0	12.57	154.85	165.87	279.92	2413.43	Genome representative
Xanthinipelagibacter	HIMB83	KMy813ST	HADS_20210524_H0900_MGX_STO1_813	0	18.62	197.43	215.66	358.92	4256.35	Genome representative
Lacunipelagibacter	HIMB1437	KDe743ST	HADS_20201223_H0900_MGX_STO1_743	0	83.52	119.45	116.04	141.94	2415.04	Genome representative
Lacunipelagibacter	HIMB1437	KMy813ST	HADS_20210524_H0900_MGX_STO1_813	0	148.1	204.3	202.1	240	4276.8	Genome representative
Alipelagibacter	HIMB1483	KDe743ST	HADS_20201223_H0900_MGX_STO1_743	0	0	2.498	25.604	16.628	2331.5	Genome representative
Alipelagibacter	HIMB1483	KMy813ST	HADS_20210524_H0900_MGX_STO1_813	0	0	4.403	45.831	29.46	4208.46	Genome representative
Undatipelagibacter	HIMB1556	KDe747HP	HADS_20201223_H1200_MGX_xHP1_747	0	256.4	349.2	311.4	406	2558.5	Genome representative
Undatipelagibacter	HIMB1556	KMy817HP	HADS_20210524_H1200_MGX_xHP1_817	0	886.3	1199.5	1061.8	1373.7	4717.6	Genome representative
Coralipelagibacter	HIMB5	KDe747HP	HADS_20201223_H1200_MGX_xHP1_747	0	146.1	281.6	261.5	367.1	2387.2	Genome representative
Coralipelagibacter	HIMB5	KMy817HP	HADS_20210524_H1200_MGX_xHP1_817	0	264.8	525.6	490.3	698	4616.1	Genome representative
Litoralipelagibacter	HIMB4	KDe747HP	HADS_20201223_H1200_MGX_xHP1_747	0	79.45	107.29	107.87	126.77	2582.52	Genome representative
Litoralipelagibacter	HIMB4	KMy817HP	HADS_20210524_H1200_MGX_xHP1_817	0	103.4	164.8	176.1	196	4747.1	Genome representative
Coralipelagibacter	HIMB1412	KDe747HP	HADS_20201223_H1200_MGX_xHP1_747	0	192.5	233.1	250.7	299	2369.3	Congeneric variation comparison
Coralipelagibacter	HIMB1412	KMy817HP	HADS_20210524_H1200_MGX_xHP1_817	0	189.7	238.9	323.3	395.2	4631	Congeneric variation comparison
Coralipelagibacter	HIMB1420	KDe747HP	HADS_20201223_H1200_MGX_xHP1_747	0	78.55	211.68	223.27	338.61	2382.64	Congeneric variation comparison
Coralipelagibacter	HIMB1420	KMy817HP	HADS_20210524_H1200_MGX_xHP1_817	0	165.7	371.7	417.8	637.8	4616.4	Congeneric variation comparison
Coralipelagibacter	HIMB1427	KDe747HP	HADS_20201223_H1200_MGX_xHP1_747	0	135.2	272.1	253.7	363.8	2391.4	Congeneric variation comparison
Coralipelagibacter	HIMB1427	KMy817HP	HADS_20210524_H1200_MGX_xHP1_817	0	231.8	481.6	461.4	678.2	4626.4	Congeneric variation comparison
Coralipelagibacter	HIMB1520	KDe747HP	HADS_20201223_H1200_MGX_xHP1_747	0	188.8	294.4	275.9	376.3	2399.8	Congeneric variation comparison
Coralipelagibacter	HIMB1520	KMy817HP	HADS_20210524_H1200_MGX_xHP1_817	0	355.6	551.1	517	710.8	4609	Congeneric variation comparison
Coralipelagibacter	HIMB1564	KDe747HP	HADS_20201223_H1200_MGX_xHP1_747	0	159.4	292.9	265.4	372.7	2354.7	Congeneric variation comparison
Coralipelagibacter	HIMB1564	KMy817HP	HADS_20210524_H1200_MGX_xHP1_817	0	290.4	534.2	493.3	701.3	4631.5	Congeneric variation comparison

## Sheet: Supplementary_file_3c
Supplementary file 3c. Summary of pN/pS values per gene across genomes.
Genus	Genome	Short Sample Name	Full Sample Name	Min.	1st Qu	Median	Mean	3rd Qu.	Max.	N
Superipelagibacter	RS40	KDe743ST	HADS_20201223_H0900_MGX_STO1_743	0	0.033	0.056	0.084	0.101	3.595	1076
Superipelagibacter	RS40	KMy813ST	HADS_20210524_H0900_MGX_STO1_813	0	0.041	0.066	0.08	0.104	0.645	1227
Tantillipelagibacter	RS39	KDe743ST	HADS_20201223_H0900_MGX_STO1_743	0	0.035	0.058	0.08	0.095	3.608	1105
Tantillipelagibacter	RS39	KMy813ST	HADS_20210524_H0900_MGX_STO1_813	0.003	0.037	0.061	0.082	0.1	3.388	1159
Xanthinipelagibacter	HIMB83	KDe743ST	HADS_20201223_H0900_MGX_STO1_743	0	0.042	0.065	0.091	0.1	11.327	1195
Xanthinipelagibacter	HIMB83	KMy813ST	HADS_20210524_H0900_MGX_STO1_813	0.004	0.042	0.065	0.087	0.101	4.161	1215
Lacunipelagibacter	HIMB1437	KDe743ST	HADS_20201223_H0900_MGX_STO1_743	0.008	0.036	0.058	0.074	0.098	0.475	1131
Lacunipelagibacter	HIMB1437	KMy813ST	HADS_20210524_H0900_MGX_STO1_813	0	0.036	0.059	0.078	0.098	1.708	1153
Undatipelagibacter	HIMB1556	KDe747HP	HADS_20201223_H1200_MGX_xHP1_747	0.002	0.031	0.055	0.091	0.1	22.863	1378
Undatipelagibacter	HIMB1556	KMy817HP	HADS_20210524_H1200_MGX_xHP1_817	0.002	0.033	0.06	0.096	0.108	14.629	1428
Coralipelagibacter	HIMB5	KDe747HP	HADS_20201223_H1200_MGX_xHP1_747	0	0.036	0.061	0.083	0.104	3.62	1276
Coralipelagibacter	HIMB5	KMy817HP	HADS_20210524_H1200_MGX_xHP1_817	0	0.039	0.064	0.103	0.107	9.091	1298
Litoralipelagibacter	HIMB4	KDe747HP	HADS_20201223_H1200_MGX_xHP1_747	0.003	0.041	0.071	0.092	0.116	1.131	1337
Litoralipelagibacter	HIMB4	KMy817HP	HADS_20210524_H1200_MGX_xHP1_817	0.002	0.044	0.072	0.097	0.118	3.156	1343
Coralipelagibacter	HIMB1412	KDe747HP	HADS_20201223_H1200_MGX_xHP1_747	0.003	0.035	0.06	0.081	0.103	2.11	1288
Coralipelagibacter	HIMB1412	KMy817HP	HADS_20210524_H1200_MGX_xHP1_817	0.004	0.039	0.064	0.086	0.107	2.569	1291
Coralipelagibacter	HIMB1420	KDe747HP	HADS_20201223_H1200_MGX_xHP1_747	0.006	0.036	0.061	0.084	0.105	4.806	1311
Coralipelagibacter	HIMB1420	KMy817HP	HADS_20210524_H1200_MGX_xHP1_817	0.005	0.039	0.064	0.087	0.108	4.952	1321
Coralipelagibacter	HIMB1427	KDe747HP	HADS_20201223_H1200_MGX_xHP1_747	0	0.035	0.061	0.079	0.102	1.198	1339
Coralipelagibacter	HIMB1427	KMy817HP	HADS_20210524_H1200_MGX_xHP1_817	0.002	0.041	0.066	0.093	0.11	8.506	1374
Coralipelagibacter	HIMB1520	KDe747HP	HADS_20201223_H1200_MGX_xHP1_747	0.005	0.035	0.061	0.076	0.1	0.608	1269
Coralipelagibacter	HIMB1520	KMy817HP	HADS_20210524_H1200_MGX_xHP1_817	0.009	0.038	0.065	0.095	0.104	11.221	1287
Coralipelagibacter	HIMB1564	KDe747HP	HADS_20201223_H1200_MGX_xHP1_747	0	0.032	0.057	0.076	0.097	2.651	1227
Coralipelagibacter	HIMB1564	KMy817HP	HADS_20210524_H1200_MGX_xHP1_817	0	0.037	0.064	0.092	0.106	9.52	1319

## Sheet: Supplementary_file_3d
Supplementary file 3d. Log pN/pS values across genes varies more between genes in a given sample than between samples for a given gene. The pound sign (#) indicates log transformation for one of the factors.
Genus-Genome Rep.	factor	Df	Sum Sq	Mean Sq	F value	Pr(>F)	% variance explained by factor
Coralipelagibacter-HIMB5	genes	1292	1522.31	1.18	63.3	0	98.32
	sample	1	2.51	2.51	135	0	0.16
	coverage	1	0.08	0.08	4.04	0.04	0
	residuals	1262	23.49	0.02	NA	NA
Litoralipelagibacter-HIMB4	genes	1344	1508.65	1.12	39.74	0	97.51
	sample	1	1.66	1.66	58.76	0	0.11
	coverage#	1	0.03	0.03	1.15	0.28	0
	residuals	1306	36.89	0.03	NA	NA
Undatipelagibacter-HIMB1556	genes	1417	2003.06	1.41	82.96	0	98.74
	sample	1	1.72	1.72	100.76	0	0.08
	coverage	1	0.44	0.44	25.91	0	0.02
	residuals	1369	23.33	0.02	NA	NA
Xanthinipelagibacter-HIMB83	genes	1204	1227.79	1.02	51.05	0	98.11
	sample	1	0.07	0.07	3.47	0.06	0.01
	coverage	1	0	0	0.06	0.81	0
	residuals	1180	23.57	0.02	NA	NA
Lacunipelagibacter-HIMB1437	genes	1147	1209.98	1.05	106.26	0	99.08
	sample	1	0.08	0.08	8.25	0	0.01
	coverage	1	0.05	0.05	4.63	0.03	0
	residuals	1124	11.16	0.01	NA	NA
Tantillipelagibacter-RS39	genes	1155	1293.09	1.12	38.08	0	97.5
	sample	1	0.55	0.55	18.7	0	0.04
	coverage	1	0.45	0.45	15.3	0	0.03
	residuals	1094	32.16	0.03	NA	NA
Superipelagibacter-RS40	genes	1212	1201.89	0.99	6.51	0	88.31
	sample	1	6.61	6.61	43.38	0	0.49
	coverage#	1	0.95	0.95	6.21	0.01	0.07
	residuals	994	151.51	0.15	NA	NA

## Sheet: Supplementary_file_3e
Supplemental_file_3e. Core Pelagibacteraceae genes and their pN/pS ratios in the KByT system. Mean pN/pS values for core Pelagibacteraceae genes with shared KOfam annotations examined from genomes representing the seven Pelagibacteraceae genera that are highly abundant in the tropical Pacific. Genes are ordered from lowest mean pN/pS to highest mean pN/pS. COG categories associated to each gene c…
KOfam	mean_PNPS	sd	count_observations	KOfam_ACC	COG20_CATEGORY_ACC	COG20_CATEGORY	COG20_FUNCTION_ACC	COG20_FUNCTION
small subunit ribosomal protein S10	0.012	0.005	14	K02946	J	Translation, ribosomal structure and biogenesis	COG0051	Ribosomal protein S10 (RpsJ) (PDB:4V4H)
NADH-quinone oxidoreductase subunit K [EC:7.1.1.2]	0.013	0.008	14	K00340	C	Energy production and conversion	COG0713	NADH:ubiquinone oxidoreductase subunit 11 or 4L (chain K) (NuoK) (PDB:4HE8)
acyl carrier protein	0.014	0.008	14	K02078	I	Lipid transport and metabolism	COG0236	Acyl carrier protein (AcpP) (PDB:1ACP)
biopolymer transport protein TolR	0.014	0.007	14	K03560	U	Intracellular trafficking, secretion, and vesicular transport	COG0848	Biopolymer transport protein ExbD (ExbD) (PDB:2JWK)
transcription termination factor Rho	0.014	0.004	14	K03628	K	Transcription	COG1158	Transcription termination factor Rho (Rho) (PDB:1PVO)
ATP-dependent Clp protease ATP-binding subunit ClpX	0.017	0.004	14	K03544	O	Posttranslational modification, protein turnover, chaperones	COG1219	ATP-dependent protease Clp, ATPase subunit ClpX (ClpX) (PDB:3HTE)
ketol-acid reductoisomerase [EC:1.1.1.86]	0.017	0.005	14	K00053	E|H	Amino acid transport and metabolism|Coenzyme transport and metabolism	COG0059	Ketol-acid reductoisomerase (IlvC) (PDB:1NP3)
adenylylsulfate reductase, subunit A [EC:1.8.99.2]	0.018	0.005	14	K00394	C	Energy production and conversion	COG1053	Succinate dehydrogenase/fumarate reductase, flavoprotein subunit (SdhA) (PDB:1KF6)
adenylylsulfate reductase, subunit B [EC:1.8.99.2]	0.018	0.008	14	K00395	F	Nucleotide transport and metabolism	COG1146	NAD-dependent dihydropyrimidine dehydrogenase, PreA subunit (PreA)
cytochrome c oxidase subunit I [EC:7.1.1.9]	0.018	0.005	14	K02274	C	Energy production and conversion	COG0843	Heme/copper-type cytochrome/quinol oxidase, subunit 1 (CyoB) (PDB:1AR1)
ubiquinol-cytochrome c reductase cytochrome b subunit	0.018	0.006	14	K00412	C	Energy production and conversion	COG1290	Cytochrome b subunit of the bc complex (QcrB/PetB) (PDB:1VF5)
LysR family transcriptional regulator, glycine cleavage system transcriptional activator	0.019	0.011	14	K03566	K	Transcription	COG0583	DNA-binding transcriptional regulator, LysR family (LysR) (PDB:2FYI)
cell division protease FtsH [EC:3.4.24.-]	0.019	0.005	14	K03798	O	Posttranslational modification, protein turnover, chaperones	COG0465	ATP-dependent Zn proteases (HflB) (PDB:1LV7)
dCTP deaminase [EC:3.5.4.13]	0.019	0.006	14	K01494	F	Nucleotide transport and metabolism	COG0717	dCTP deaminase (Dcd) (PDB:1XS1)
large subunit ribosomal protein L16	0.019	0.008	14	K02878	J	Translation, ribosomal structure and biogenesis	COG0197	Ribosomal protein L16/L10AE (RplP) (PDB:1WKI)
small subunit ribosomal protein S3	0.019	0.008	14	K02982	J	Translation, ribosomal structure and biogenesis	COG0092	Ribosomal protein S3 (RpsC) (PDB:1VS6)
NADH-quinone oxidoreductase subunit A [EC:7.1.1.2]	0.02	0.011	14	K00330	C	Energy production and conversion	COG0838	NADH:ubiquinone oxidoreductase subunit 3 (chain A) (NuoA) (PDB:3RKO)
excinuclease ABC subunit B	0.02	0.008	14	K03702	L	Replication, recombination and repair	COG0556	Excinuclease UvrABC helicase subunit UvrB (UvrB) (PDB:1C4O)
large subunit ribosomal protein L14	0.02	0.011	14	K02874	J	Translation, ribosomal structure and biogenesis	COG0093	Ribosomal protein L14 (RplN) (PDB:4V4H)
rod shape-determining protein MreB and related proteins	0.02	0.011	14	K03569	D|Z	Cell cycle control, cell division, chromosome partitioning|Cytoskeleton	COG1077	Cell shape-determining ATPase MreB, actin-like superfamily (MreB) (PDB:1JCE)
two-component system, OmpR family, response regulator ChvI	0.02	0.01	14	K14981	T|K	Signal transduction mechanisms|Transcription	COG0745	DNA-binding response regulator, OmpR family, contains REC and winged-helix (wHTH) domain (OmpR) (PDB:1XHF)
DNA-directed RNA polymerase subunit beta' [EC:2.7.7.6]	0.021	0.004	14	K03046	K	Transcription	COG0086	DNA-directed RNA polymerase, beta' subunit/160 kD subunit (RpoC) (PDB:1NT9)
NADH-quinone oxidoreductase subunit B [EC:7.1.1.2]	0.021	0.006	14	K00331	C	Energy production and conversion	COG0377	NADH:ubiquinone oxidoreductase 20 kD subunit (chain B) or related Fe-S oxidoreductase (NuoB) (PDB:2FUG) (PUBMED:25941396)
elongation factor G	0.021	0.003	14	K02355	J	Translation, ribosomal structure and biogenesis	COG0480	Translation elongation factor EF-G, a GTPase (FusA) (PDB:1DAR)
excinuclease ABC subunit A	0.021	0.004	14	K03701	L	Replication, recombination and repair	COG0178	Excinuclease UvrABC ATPase subunit (UvrA) (PDB:2R6F)
heat shock protein HspQ	0.021	0.007	14	K11940	O	Posttranslational modification, protein turnover, chaperones	COG3785	Heat shock protein HspQ (HspQ) (PDB:5YCQ)
small subunit ribosomal protein S5	0.021	0.005	14	K02988	J	Translation, ribosomal structure and biogenesis	COG0098	Ribosomal protein S5 (RpsE) (PDB:4V4H)
ATP-dependent Lon protease [EC:3.4.21.53]	0.022	0.006	14	K01338	O	Posttranslational modification, protein turnover, chaperones	COG0466	ATP-dependent Lon protease, bacterial type (Lon) (PDB:6ON2)
C4-dicarboxylate transporter, DctM subunit	0.022	0.012	56	K11690	Q	Secondary metabolites biosynthesis, transport and catabolism	COG4664	TRAP-type mannitol/chloroaromatic compound transport system, large permease component (FcbT3)
NADH-quinone oxidoreductase subunit D [EC:7.1.1.2]	0.022	0.007	14	K00333	C	Energy production and conversion	COG0649	NADH:ubiquinone oxidoreductase 49 kD subunit (chain D) (NuoD) (PDB:2FUG)
RNA polymerase primary sigma factor	0.022	0.007	14	K03086	K	Transcription	COG0568	DNA-directed RNA polymerase, sigma subunit (sigma70/sigma32) (RpoD) (PDB:1SIG)
methylglutamate dehydrogenase subunit A [EC:1.5.99.5]	0.022	0.016	14	K22084	E	Amino acid transport and metabolism	COG0665	Glycine/D-amino acid oxidase (deaminating) (DadA) (PDB:3AWI)
preprotein translocase subunit SecY	0.022	0.013	14	K03076	U	Intracellular trafficking, secretion, and vesicular transport	COG0201	Preprotein translocase subunit SecY (SecY) (PDB:1RH5)
replicative DNA helicase [EC:5.6.2.3]	0.022	0.008	14	K02314	L	Replication, recombination and repair	COG0305	Replicative DNA helicase (DnaB) (PDB:1B79)
ribonucleoside-diphosphate reductase beta chain [EC:1.17.4.1]	0.022	0.01	14	K00526	F	Nucleotide transport and metabolism	COG0208	Ribonucleotide reductase beta subunit, ferritin-like domain (NrdB) (PDB:1AV8)
small subunit ribosomal protein S12	0.022	0.011	14	K02950	J	Translation, ribosomal structure and biogenesis	COG0048	Ribosomal protein S12 (RpsL) (PDB:4V4H)
transcriptional repressor NrdR	0.022	0.013	14	K07738	K	Transcription	COG1327	Transcriptional regulator NrdR, contains Zn-ribbon and ATP-cone domains (NrdR)
F-type H+/Na+-transporting ATPase subunit alpha [EC:7.1.2.2 7.2.2.1]	0.023	0.004	14	K02111	C	Energy production and conversion	COG0056	FoF1-type ATP synthase, alpha subunit (AtpA) (PDB:3OAA)
Fe-S cluster assembly protein SufB	0.023	0.007	14	K09014	O	Posttranslational modification, protein turnover, chaperones	COG0719	Fe-S cluster assembly scaffold protein SufB (SufB) (PDB:1VH4)
K(+)-stimulated pyrophosphate-energized sodium pump [EC:7.2.3.1]	0.023	0.007	14	K15987	C	Energy production and conversion	COG3808	Na+ or H+-translocating membrane pyrophosphatase (OVP1) (PDB:4A01) (PUBMED:11342551)
cobaltochelatase CobS [EC:6.6.1.2]	0.023	0.008	14	K09882	R	General function prediction only	COG0714	MoxR-like ATPase (MoxR) (PDB:2R44)
cytochrome c oxidase subunit III [EC:7.1.1.9]	0.023	0.009	14	K02276	C	Energy production and conversion	COG1845	Heme/copper-type cytochrome/quinol oxidase, subunit 3 (CyoC) (PDB:1QLE)
small subunit ribosomal protein S14	0.023	0.015	14	K02954	J	Translation, ribosomal structure and biogenesis	COG0199	Ribosomal protein S14 (RpsN) (PDB:4V4H)
ATP-dependent Clp protease, protease subunit [EC:3.4.21.92]	0.024	0.008	14	K01358	O	Posttranslational modification, protein turnover, chaperones	COG0740	ATP-dependent protease ClpP, protease subunit (ClpP) (PDB:1TG6)
DNA-directed RNA polymerase subunit beta [EC:2.7.7.6]	0.024	0.007	14	K03043	K	Transcription	COG0085	DNA-directed RNA polymerase, beta subunit/140 kD subunit (RpoB) (PDB:5UAJ)
F-type H+-transporting ATPase subunit beta [EC:7.1.2.2]	0.024	0.009	14	K02133	C	Energy production and conversion	COG0055	FoF1-type ATP synthase, beta subunit (AtpD) (PDB:3OAA)
chaperonin GroEL [EC:5.6.1.7]	0.024	0.007	14	K04077	O	Posttranslational modification, protein turnover, chaperones	COG0459	Chaperonin GroEL (HSP60 family) (GroEL) (PDB:1AON)
imidazoleglycerol-phosphate dehydratase [EC:4.2.1.19]	0.024	0.006	14	K01693	E	Amino acid transport and metabolism	COG0131	Imidazoleglycerol phosphate dehydratase HisB (HisB2) (PDB:1RHY)
putative spermidine/putrescine transport system permease protein	0.024	0.006	24	K02053	E	Amino acid transport and metabolism	COG1177	ABC-type spermidine/putrescine transport system, permease component II (PotC)
small subunit ribosomal protein S13	0.024	0.011	14	K02952	J	Translation, ribosomal structure and biogenesis	COG0099	Ribosomal protein S13 (RpsM) (PDB:4V4H)
taurine transport system ATP-binding protein [EC:7.6.2.7]	0.024	0.008	14	K10831	P	Inorganic ion transport and metabolism	COG1116	ABC-type nitrate/sulfonate/bicarbonate transport system, ATPase component (TauB)
(2R)-sulfolactate sulfo-lyase subunit beta [EC:4.4.1.24]	0.025	0.011	14	K16846	G	Carbohydrate transport and metabolism	COG2721	Altronate dehydratase (UxaA) (PDB:6U7L)
guanidinobutyrase / D-arginase [EC:3.5.3.7 3.5.3.10]	0.025	0.009	14	K25365	E	Amino acid transport and metabolism	COG0010	Arginase/agmatinase family enzyme (SpeB) (PDB:1CEV)
large subunit ribosomal protein L32	0.025	0.02	14	K02911	J	Translation, ribosomal structure and biogenesis	COG0333	Ribosomal protein L32 (RpmF) (PDB:1VS6) (PUBMED:17114934)
modulator of FtsH protease HflK	0.025	0.006	14	K04088	O	Posttranslational modification, protein turnover, chaperones	COG0330	Regulator of protease activity HflC, stomatin/prohibitin superfamily (HflC)
translation initiation factor IF-1	0.025	0.019	14	K02518	J	Translation, ribosomal structure and biogenesis	COG0361	Translation initiation factor IF-1 (InfA) (PDB:5FIM)
FAD-dependent oxidoreductase domain-containing protein 1	0.026	0.009	14	K18166	E	Amino acid transport and metabolism	COG0665	Glycine/D-amino acid oxidase (deaminating) (DadA) (PDB:3AWI)
beta-alanine--pyruvate transaminase [EC:2.6.1.18]	0.026	0.017	14	K00822	H	Coenzyme transport and metabolism	COG0161	Adenosylmethionine-8-amino-7-oxononanoate aminotransferase (BioA) (PDB:1MLY)
glycine betaine/proline transport system permease protein	0.026	0.007	22	K02001	E	Amino acid transport and metabolism	COG4176	ABC-type proline/glycine betaine transport system, permease component (ProW)
large subunit ribosomal protein L11	0.026	0.016	14	K02867	J	Translation, ribosomal structure and biogenesis	COG0080	Ribosomal protein L11 (RplK) (PDB:2E34)
large subunit ribosomal protein L2	0.026	0.005	14	K02886	J	Translation, ribosomal structure and biogenesis	COG0090	Ribosomal protein L2 (RplB) (PDB:1VS6)
large subunit ribosomal protein L27	0.026	0.013	14	K02899	J	Translation, ribosomal structure and biogenesis	COG0211	Ribosomal protein L27 (RpmA) (PDB:1VS6)
magnesium transporter	0.026	0.01	14	K06213	P	Inorganic ion transport and metabolism	COG2239	Mg/Co/Ni transporter MgtE (contains CBS domain) (MgtE) (PDB:2YVX)
preprotein translocase subunit YajC	0.026	0.022	14	K03210	U	Intracellular trafficking, secretion, and vesicular transport	COG1862	Protein translocase subunit YajC (YajC)
ribosome-associated protein	0.026	0.021	14	K09710	J	Translation, ribosomal structure and biogenesis	COG0799	Ribosomal silencing factor RsfS, regulates association of 30S and 50S subunits (RsfS) (PDB:6SJ6)
succinate dehydrogenase flavoprotein subunit [EC:1.3.5.1]	0.026	0.007	14	K00239	C	Energy production and conversion	COG1053	Succinate dehydrogenase/fumarate reductase, flavoprotein subunit (SdhA) (PDB:1KF6)
3-deoxy-7-phosphoheptulonate synthase [EC:2.5.1.54]	0.027	0.004	14	K01626	E	Amino acid transport and metabolism	COG3200	3-deoxy-D-arabino-heptulosonate 7-phosphate (DAHP) synthase, class II (AroG2) (PDB:6BMC)
glutamine synthetase [EC:6.3.1.2]	0.027	0.01	28	K01915	E	Amino acid transport and metabolism	COG0174	Glutamine synthetase (GlnA) (PDB:1F1H)
isocitrate dehydrogenase [EC:1.1.1.42]	0.027	0.007	14	K00031	C	Energy production and conversion	COG0538	Isocitrate dehydrogenase (Icd) (PDB:1IDD)
molecular chaperone DnaK	0.027	0.007	14	K04043	O	Posttranslational modification, protein turnover, chaperones	COG0443	Molecular chaperone DnaK (HSP70) (DnaK) (PDB:3I33)
regulator of sigma E protease [EC:3.4.24.-]	0.027	0.011	14	K11749	O|K	Posttranslational modification, protein turnover, chaperones|Transcription	COG0750	Membrane-associated protease RseP, regulator of RpoE activity (RseP)
ATP-dependent HslUV protease, peptidase subunit HslV [EC:3.4.25.2]	0.028	0.006	14	K01419	O	Posttranslational modification, protein turnover, chaperones	COG5405	ATP-dependent protease HslVU (ClpYQ), peptidase subunit (HslV) (PDB:5JI3)
F-type H+-transporting ATPase subunit a	0.028	0.008	14	K02108	C	Energy production and conversion	COG0356	FoF1-type ATP synthase, membrane subunit a (AtpB) (PUBMED:22931285)
GTP-binding protein	0.028	0.007	14	K06207	T	Signal transduction mechanisms	COG1217	Predicted membrane GTPase TypA/BipA involved in stress response (TypA) (PDB:5A9V)
NADH-quinone oxidoreductase subunit H [EC:7.1.1.2]	0.028	0.011	14	K00337	C	Energy production and conversion	COG1005	NADH:ubiquinone oxidoreductase subunit 1 (chain H) (NuoH) (PDB:6HUM)
NADH-quinone oxidoreductase subunit I [EC:7.1.1.2]	0.028	0.021	14	K00338	C	Energy production and conversion	COG1143	Formate hydrogenlyase subunit 6/NADH:ubiquinone oxidoreductase 23 kD subunit (chain I) (NuoI) (PDB:1B0P)
glycine hydroxymethyltransferase [EC:2.1.2.1]	0.028	0.006	14	K00600	E	Amino acid transport and metabolism	COG0112	Glycine/serine hydroxymethyltransferase (GlyA) (PDB:1BJ4)
sec-independent protein translocase protein TatC	0.028	0.007	14	K03118	U	Intracellular trafficking, secretion, and vesicular transport	COG0805	Twin-arginine protein secretion pathway component TatC (TatC) (PDB:4B4A)
small subunit ribosomal protein S7	0.028	0.01	14	K02992	J	Translation, ribosomal structure and biogenesis	COG0049	Ribosomal protein S7 (RpsG) (PDB:4V4H)
sulfoacetaldehyde acetyltransferase [EC:2.3.3.15]	0.028	0.007	14	K03852	E|H	Amino acid transport and metabolism|Coenzyme transport and metabolism	COG0028	Acetolactate synthase large subunit or other thiamine pyrophosphate-requiring enzyme (IlvB) (PDB:1BFD)
7,8-dihydroneopterin aldolase/epimerase/oxygenase [EC:4.1.2.25 5.1.99.8 1.13.11.81]	0.029	0.009	14	K01633	H	Coenzyme transport and metabolism	COG1539	Dihydroneopterin aldolase (FolB) (PDB:1B9L)
GTP cyclohydrolase IA [EC:3.5.4.16]	0.029	0.017	14	K01495	H	Coenzyme transport and metabolism	COG0302	GTP cyclohydrolase I (FolE) (PDB:1A8R) (PUBMED:19767425;30692671)
amidophosphoribosyltransferase [EC:2.4.2.14]	0.029	0.007	14	K00764	F	Nucleotide transport and metabolism	COG0034	Glutamine phosphoribosylpyrophosphate amidotransferase (PurF) (PDB:1ECB)
elongation factor Tu	0.029	0.01	14	K02358	J	Translation, ribosomal structure and biogenesis	COG0050	Translation elongation factor EF-Tu, a GTPase (TufA) (PDB:1EFU)
large subunit ribosomal protein L33	0.029	0.011	14	K02913	J	Translation, ribosomal structure and biogenesis	COG0267	Ribosomal protein L33 (RpmG) (PDB:1VS6)
nitrogen fixation protein NifU and related proteins	0.029	0.013	14	K04488	O	Posttranslational modification, protein turnover, chaperones	COG0822	Fe-S cluster assembly scaffold protein IscU, NifU family (IscU) (PDB:1Q48)
putative spermidine/putrescine transport system ATP-binding protein	0.029	0.025	14	K02052	E	Amino acid transport and metabolism	COG3842	ABC-type Fe3+/spermidine/putrescine transport systems, ATPase component (PotA) (PDB:1Z47)
ribonucleoside-diphosphate reductase alpha chain [EC:1.17.4.1]	0.029	0.006	14	K00525	F	Nucleotide transport and metabolism	COG0209	Ribonucleotide reductase alpha subunit (NrdA) (PDB:1R1R)
small subunit ribosomal protein S4	0.029	0.011	14	K02986	J	Translation, ribosomal structure and biogenesis	COG0522	Ribosomal protein S4 or related protein (RpsD) (PDB:4V4H)
3-isopropylmalate dehydrogenase [EC:1.1.1.85]	0.03	0.011	14	K00052	C|E	Energy production and conversion|Amino acid transport and metabolism	COG0473	Isocitrate/isopropylmalate dehydrogenase (LeuB) (PDB:1GC9)
DNA-directed RNA polymerase subunit alpha [EC:2.7.7.6]	0.03	0.04	16	K03040	K	Transcription	COG0202	DNA-directed RNA polymerase, alpha subunit/40 kD subunit (RpoA) (PDB:4KN7)
MscS family membrane protein	0.03	0.015	14	K16052	M	Cell wall/membrane/envelope biogenesis	COG0668	Small-conductance mechanosensitive channel (MscS) (PDB:2OAU)
molecular chaperone DnaJ	0.03	0.008	14	K03686	O	Posttranslational modification, protein turnover, chaperones	COG0484	DnaJ-class molecular chaperone with C-terminal Zn finger domain (DnaJ) (PDB:1BQ0)
sarcosine oxidase, subunit beta [EC:1.5.3.24 1.5.3.1]	0.03	0.006	14	K00303	E	Amino acid transport and metabolism	COG0665	Glycine/D-amino acid oxidase (deaminating) (DadA) (PDB:3AWI)
ATP-dependent HslUV protease ATP-binding subunit HslU	0.031	0.008	14	K03667	O	Posttranslational modification, protein turnover, chaperones	COG1220	ATP-dependent protease HslVU (ClpYQ), ATPase subunit HslU (HslU) (PDB:1DO0)
branched-chain amino acid transport system ATP-binding protein	0.031	0.017	52	K01996	E	Amino acid transport and metabolism	COG0410	ABC-type branched-chain amino acid transport system, ATPase component LivF (LivF) (PDB:1JI0) (PUBMED:26527648;32250026)
glycine amidinotransferase [EC:2.1.4.1]	0.031	0.012	14	K00613	E	Amino acid transport and metabolism	COG1834	N-Dimethylarginine dimethylaminohydrolase (DdaH) (PDB:6LRH)
modulator of FtsH protease HflC	0.031	0.008	14	K04087	O	Posttranslational modification, protein turnover, chaperones	COG0330	Regulator of protease activity HflC, stomatin/prohibitin superfamily (HflC)
repressor LexA [EC:3.4.21.88]	0.031	0.013	14	K01356	K|T	Transcription|Signal transduction mechanisms	COG1974	SOS-response transcriptional repressor LexA (RecA-mediated autopeptidase) (LexA) (PDB:1AY9)
small subunit ribosomal protein S19	0.031	0.014	14	K02965	J	Translation, ribosomal structure and biogenesis	COG0185	Ribosomal protein S19 (RpsS) (PDB:4V4H)
transcription termination/antitermination protein NusG	0.031	0.012	14	K02601	K	Transcription	COG0250	Transcription termination/antitermination protein NusG (NusG) (PDB:3EWG) (PUBMED:19500594)
acetyl-CoA carboxylase, biotin carboxylase subunit [EC:6.4.1.2 6.3.4.14]	0.032	0.014	14	K01961	I	Lipid transport and metabolism	COG4770	Acetyl/propionyl-CoA carboxylase, alpha subunit (PccA) (PDB:3U9S)
aspartate carbamoyltransferase catalytic subunit [EC:2.1.3.2]	0.032	0.011	14	K00609	F	Nucleotide transport and metabolism	COG0540	Aspartate carbamoyltransferase, catalytic subunit (PyrB) (PDB:1NBE)
large subunit ribosomal protein L20	0.032	0.007	14	K02887	J	Translation, ribosomal structure and biogenesis	COG0292	Ribosomal protein L20 (RplT) (PDB:1VS6) (PUBMED:30270044)
phosphate starvation-inducible protein PhoH and related proteins	0.032	0.008	14	K06217	T	Signal transduction mechanisms	COG1702	Phosphate starvation-inducible protein PhoH, predicted ATPase (PhoH) (PDB:3B85) (PUBMED:8444794;12762842)
phosphoribosylaminoimidazole-succinocarboxamide synthase [EC:6.3.2.6]	0.032	0.015	14	K01923	F	Nucleotide transport and metabolism	COG0152	Phosphoribosylaminoimidazole-succinocarboxamide synthase (PurC) (PDB:1A48)
DNA polymerase V [EC:3.4.21.-]	0.033	0.016	14	K03503	K|T	Transcription|Signal transduction mechanisms	COG1974	SOS-response transcriptional repressor LexA (RecA-mediated autopeptidase) (LexA) (PDB:1AY9)
YggT family protein	0.033	0.02	14	K02221	O	Posttranslational modification, protein turnover, chaperones	COG0762	Cytochrome b6 maturation protein CCB3/Ycf19 and related maturases, YggT family (Ycf19)
branched-chain amino acid transport system permease protein	0.033	0.017	50	K01998	E	Amino acid transport and metabolism	COG4177	ABC-type branched-chain amino acid transport system, permease component (LivM)
chaperonin GroES	0.033	0.015	14	K04078	O	Posttranslational modification, protein turnover, chaperones	COG0234	Co-chaperonin GroES (HSP10) (GroES)
excinuclease ABC subunit C	0.033	0.007	14	K03703	L	Replication, recombination and repair	COG0322	Excinuclease UvrABC, nuclease subunit (UvrC) (PDB:2NRT) (PUBMED:24513124)
glycine cleavage system P protein (glycine dehydrogenase) [EC:1.4.4.2]	0.033	0.008	14	K00281	E|E	Amino acid transport and metabolism|Amino acid transport and metabolism	COG0403|COG1003	Glycine cleavage system protein P (pyridoxal-binding), N-terminal domain (GcvP1) (PDB:4LGL)|Glycine cleavage system protein P (pyridoxal-binding), C-terminal domain (GcvP2) (PDB:4LGL)
large subunit ribosomal protein L6	0.033	0.016	14	K02933	J	Translation, ribosomal structure and biogenesis	COG0097	Ribosomal protein L6P/L9E (RplF) (PDB:1VS6)
recombination protein RecA	0.033	0.004	14	K03553	L	Replication, recombination and repair	COG0468	RecA/RadA recombinase (RecA) (PDB:1B22)
single-strand DNA-binding protein	0.033	0.011	14	K03111	L	Replication, recombination and repair	COG0629	Single-stranded DNA-binding protein (Ssb) (PDB:1EQQ)
small multidrug resistance pump	0.033	0.016	12	K03297	V	Defense mechanisms	COG2076	Multidrug transporter EmrE and related cation transporters (EmrE) (PDB:2I68)
2-isopropylmalate synthase [EC:2.3.3.13]	0.034	0.014	28	K01649	E	Amino acid transport and metabolism	COG0119	Isopropylmalate/homocitrate/citramalate synthases (LeuA) (PDB:4JN6)
Fur family transcriptional regulator, ferric uptake regulator	0.034	0.021	14	K03711	P	Inorganic ion transport and metabolism	COG0735	Fe2+ or Zn2+ uptake regulation protein Fur/Zur (Fur) (PDB:1MZB)
Na+:H+ antiporter, NhaA family	0.034	0.009	14	K03313	C|P	Energy production and conversion|Inorganic ion transport and metabolism	COG3004	Na+/H+ antiporter NhaA (NhaA) (PDB:1ZCD) (PUBMED:25746996)
aspartyl-tRNA(Asn)/glutamyl-tRNA(Gln) amidotransferase subunit B [EC:6.3.5.6 6.3.5.7]	0.034	0.011	14	K02434	J	Translation, ribosomal structure and biogenesis	COG0064	Asp-tRNAAsn/Glu-tRNAGln amidotransferase B subunit (GatB) (PDB:3H0M)
quinolinate synthase [EC:2.5.1.72]	0.034	0.009	14	K03517	H	Coenzyme transport and metabolism	COG0379	Quinolinate synthase (NadA) (PDB:4HHE) (PUBMED:24498065)
cysteine desulfurase / selenocysteine lyase [EC:2.8.1.7 4.4.1.16]	0.035	0.017	14	K11717	E	Amino acid transport and metabolism	COG0520	Selenocysteine lyase/Cysteine desulfurase (CsdA) (PDB:4LW2)
large subunit ribosomal protein L35	0.035	0.02	14	K02916	J	Translation, ribosomal structure and biogenesis	COG0291	Ribosomal protein L35 (RpmI) (PDB:1VS6) (PUBMED:28373563)
RNA polymerase sigma-32 factor	0.036	0.013	14	K03089	K	Transcription	COG0568	DNA-directed RNA polymerase, sigma subunit (sigma70/sigma32) (RpoD) (PDB:1SIG)
sulfopropanediol 3-dehydrogenase [EC:1.1.1.308]	0.036	0.012	14	K15509	E	Amino acid transport and metabolism	COG0141	Histidinol dehydrogenase (HisD) (PDB:1K75)
Fe-S cluster assembly ATP-binding protein	0.037	0.017	12	K09013	O	Posttranslational modification, protein turnover, chaperones	COG0396	Fe-S cluster assembly ATPase SufC (SufC) (PDB:2D3W)
glycine betaine/proline transport system ATP-binding protein [EC:7.6.2.9]	0.037	0.02	24	K02000	E	Amino acid transport and metabolism	COG4175	ABC-type proline/glycine betaine transport system, ATPase component (ProV)
phosphatidylserine decarboxylase [EC:4.1.1.65]	0.037	0.016	14	K01613	I	Lipid transport and metabolism	COG0688	Phosphatidylserine decarboxylase (Psd) (PDB:6L06)
phosphoribosyl-AMP cyclohydrolase [EC:3.5.4.19]	0.037	0.013	14	K01496	E	Amino acid transport and metabolism	COG0139	Phosphoribosyl-AMP cyclohydrolase (HisI1) (PDB:1ZPS)
ribonuclease J [EC:3.1.-.-]	0.037	0.007	14	K12574	J	Translation, ribosomal structure and biogenesis	COG0595	mRNA degradation ribonuclease J1/J2 (RnjA) (PDB:3T3N)
translation initiation factor IF-3	0.037	0.028	14	K02520	J	Translation, ribosomal structure and biogenesis	COG0290	Translation initiation factor IF-3 (InfC) (PDB:2IFE)
DNA gyrase subunit A [EC:5.6.2.2]	0.038	0.009	14	K02469	L	Replication, recombination and repair	COG0188	DNA gyrase/topoisomerase IV, subunit A (GyrA) (PDB:1SUU)
peptidoglycan-associated lipoprotein	0.038	0.01	14	K03640	M	Cell wall/membrane/envelope biogenesis	COG2885	Outer membrane protein OmpA and related peptidoglycan-associated (lipo)proteins (OmpA) (PDB:1OAP)
polar amino acid transport system permease protein	0.038	0.011	26	K02029	E	Amino acid transport and metabolism	COG4160	ABC-type arginine/histidine transport system, permease component (ArtM)
sec-independent protein translocase protein TatA	0.038	0.017	14	K03116	U	Intracellular trafficking, secretion, and vesicular transport	COG1826	Twin-arginine protein secretion pathway components TatA and TatB (TatA) (PDB:2L16)
small subunit ribosomal protein S8	0.038	0.026	14	K02994	J	Translation, ribosomal structure and biogenesis	COG0096	Ribosomal protein S8 (RpsH) (PDB:4V4H)
spermidine synthase [EC:2.5.1.16]	0.038	0.01	14	K00797	E|E	Amino acid transport and metabolism|Amino acid transport and metabolism	COG0421|COG1586	Spermidine synthase (polyamine aminopropyltransferase) (SpeE) (PDB:6BQ2)|S-adenosylmethionine decarboxylase (SpeD) (PDB:1TLU)
succinate dehydrogenase iron-sulfur subunit [EC:1.3.5.1]	0.038	0.014	14	K00240	C	Energy production and conversion	COG0479	Succinate dehydrogenase/fumarate reductase, Fe-S protein subunit (SdhB/FrdB) (PDB:6LUM)
transcription elongation factor GreA	0.038	0.027	14	K03624	K	Transcription	COG0782	Transcription elongation factor, GreA/GreB family (GreA) (PDB:1GRJ)
acetyl-CoA synthetase [EC:6.2.1.1]	0.039	0.008	14	K01895	I	Lipid transport and metabolism	COG0365	Acyl-coenzyme A synthetase/AMP-(fatty) acid ligase (Acs) (PDB:4B2O) (PUBMED:14638756)
ammonium transporter, Amt family	0.039	0.018	34	K03320	P	Inorganic ion transport and metabolism	COG0004	Ammonia channel protein AmtB (AmtB) (PDB:1U77)
formate--tetrahydrofolate ligase [EC:6.3.4.3]	0.039	0.016	14	K01938	F	Nucleotide transport and metabolism	COG2759	Formyltetrahydrofolate synthetase (MIS1) (PDB:1EG7)
iron-sulfur cluster assembly protein	0.039	0.042	14	K13628	O	Posttranslational modification, protein turnover, chaperones	COG0316	Fe-S cluster assembly iron-binding protein IscA (IscA) (PDB:1R94)
large subunit ribosomal protein L23	0.039	0.029	14	K02892	J	Translation, ribosomal structure and biogenesis	COG0089	Ribosomal protein L23 (RplW) (PDB:1VS6)
large subunit ribosomal protein L3	0.039	0.012	14	K02906	J	Translation, ribosomal structure and biogenesis	COG0087	Ribosomal protein L3 (RplC) (PDB:1VS6)
methylisocitrate lyase [EC:4.1.3.30]	0.039	0.019	14	K03417	G	Carbohydrate transport and metabolism	COG2513	2-Methylisocitrate lyase and related enzymes, PEP mutase family (PrpB) (PDB:1XG3)
segregation and condensation protein B	0.039	0.021	14	K06024	K	Transcription	COG1386	Chromosome segregation and condensation protein ScpB (ScpB) (PDB:1T6S)
signal recognition particle subunit SRP54 [EC:3.6.5.4]	0.039	0.007	14	K03106	U	Intracellular trafficking, secretion, and vesicular transport	COG0541	Signal recognition particle GTPase (Ffh) (PDB:2V3C)
small subunit ribosomal protein S11	0.039	0.025	14	K02948	J	Translation, ribosomal structure and biogenesis	COG0100	Ribosomal protein S11 (RpsK) (PDB:4V4H)
(2R)-sulfolactate sulfo-lyase subunit alpha [EC:4.4.1.24]	0.04	0.015	14	K16845	G	Carbohydrate transport and metabolism	COG2721	Altronate dehydratase (UxaA) (PDB:6U7L)
DNA polymerase III subunit beta [EC:2.7.7.7]	0.04	0.02	14	K02338	L	Replication, recombination and repair	COG0592	DNA polymerase III sliding clamp (beta) subunit, PCNA homolog (DnaN) (PDB:1JQJ)
acetyl-CoA carboxylase carboxyl transferase subunit beta [EC:6.4.1.2 2.1.3.15]	0.04	0.021	14	K01963	I	Lipid transport and metabolism	COG0777	Acetyl-CoA carboxylase beta subunit (AccD) (PDB:2F9I)
branched-chain amino acid aminotransferase [EC:2.6.1.42]	0.04	0.018	16	K00826	E|H	Amino acid transport and metabolism|Coenzyme transport and metabolism	COG0115	Branched-chain amino acid aminotransferase/4-amino-4-deoxychorismate lyase (IlvE) (PDB:1A3G)
chromosome segregation protein	0.04	0.011	14	K03529	L|D	Replication, recombination and repair|Cell cycle control, cell division, chromosome partitioning	COG0497|COG1196	DNA repair ATPase RecN (RecN) (PDB:4AD8)|Chromosome segregation ATPase Smc (Smc) (PDB:5XG3)
dihydroxy-acid dehydratase [EC:4.2.1.9]	0.04	0.016	14	K01687	E|G	Amino acid transport and metabolism|Carbohydrate transport and metabolism	COG0129	Dihydroxyacid dehydratase/phosphogluconate dehydratase (IlvD) (PDB:2GP4)
octopine/nopaline transport system permease protein	0.04	0.013	14	K10020	E	Amino acid transport and metabolism	COG4215	ABC-type arginine transport system, permease component (ArtQ)
peptidyl-tRNA hydrolase, PTH1 family [EC:3.1.1.29]	0.04	0.019	14	K01056	J	Translation, ribosomal structure and biogenesis	COG0193	Peptidyl-tRNA hydrolase (Pth) (PDB:1RYB) (PUBMED:11835511)
recombination protein RecR	0.04	0.023	14	K06187	L	Replication, recombination and repair	COG0353	Recombinational DNA repair protein RecR (RecR) (PDB:2JGR) (PUBMED:26337406)
ribose-phosphate pyrophosphokinase [EC:2.7.6.1]	0.04	0.02	14	K00948	F	Nucleotide transport and metabolism	COG0462	Phosphoribosylpyrophosphate synthetase (PrsA) (PDB:1DKR)
thioredoxin reductase (NADPH) [EC:1.8.1.9]	0.04	0.017	14	K00384	O	Posttranslational modification, protein turnover, chaperones	COG0492	Thioredoxin reductase (TrxB) (PDB:3FBS)
L-xylulose reductase [EC:1.1.1.10]	0.041	0.016	16	K03331	I	Lipid transport and metabolism	COG1028	NAD(P)-dependent dehydrogenase, short-chain alcohol dehydrogenase family (FabG) (PDB:6L1H)
NitT/TauT family transport system permease protein	0.041	0.016	12	K02050	P	Inorganic ion transport and metabolism	COG0600	ABC-type nitrate/sulfonate/bicarbonate transport system, permease component (TauC)
dimethylglycine dehydrogenase [EC:1.5.8.4]	0.041	0.021	30	K00315	E|E	Amino acid transport and metabolism|Amino acid transport and metabolism	COG0404|COG0665	Glycine cleavage system protein T (aminomethyltransferase) (GcvT) (PDB:2GAH) (PUBMED:25433025;25505271)|Glycine/D-amino acid oxidase (deaminating) (DadA) (PDB:3AWI)
3-isopropylmalate/(R)-2-methylmalate dehydratase large subunit [EC:4.2.1.33 4.2.1.35]	0.042	0.014	14	K01703	E	Amino acid transport and metabolism	COG0065	Homoaconitase/3-isopropylmalate dehydratase large subunit (LeuC) (PDB:4KP1)
FMN-dependent NADH-azoreductase [EC:1.7.1.17]	0.042	0.027	14	K01118	C	Energy production and conversion	COG1182	FMN-dependent NADH-azoreductase (AzoR) (PDB:1TIK)
alanyl-tRNA synthetase [EC:6.1.1.7]	0.042	0.009	14	K01872	J	Translation, ribosomal structure and biogenesis	COG0013	Alanyl-tRNA synthetase (AlaS) (PDB:2ZZE)
branched-chain amino acid transport system substrate-binding protein	0.042	0.018	24	K01999	E	Amino acid transport and metabolism	COG0683	ABC-type branched-chain amino acid transport system, periplasmic component (LivK) (PDB:1USG)
glycine cleavage system H protein	0.042	0.018	14	K02437	E	Amino acid transport and metabolism	COG0509	Glycine cleavage system protein H (lipoate-binding) (GcvH) (PDB:1DXM)
heme o synthase [EC:2.5.1.141]	0.042	0.022	14	K02257	H|I	Coenzyme transport and metabolism|Lipid transport and metabolism	COG0109	Polyprenyltransferase (heme O synthase) (CyoE)
pantetheine-phosphate adenylyltransferase [EC:2.7.7.3]	0.042	0.019	14	K00954	H	Coenzyme transport and metabolism	COG0669	Phosphopantetheine adenylyltransferase (CoaD) (PDB:3F3M)
segregation and condensation protein A	0.042	0.019	14	K05896	L	Replication, recombination and repair	COG1354	Chromatin segregation and condensation protein Rec8/ScpA/Scc1, kleisin family (ScpA) (PDB:3W6J)
succinyl-CoA synthetase alpha subunit [EC:6.2.1.5]	0.042	0.015	14	K01902	C	Energy production and conversion	COG0074	Succinyl-CoA synthetase, alpha subunit (SucD) (PDB:1CQI)
two-component system, NtrC family, nitrogen regulation response regulator NtrX	0.042	0.008	14	K13599	T	Signal transduction mechanisms	COG2204	DNA-binding transcriptional response regulator, NtrC family, contains REC, AAA-type ATPase, and a Fis-type DNA-binding domains (AtoC) (PDB:1ZY2)
3-hydroxyacyl-CoA dehydrogenase [EC:1.1.1.35]	0.043	0.008	14	K07516	I|I	Lipid transport and metabolism|Lipid transport and metabolism	COG1024|COG1250	Enoyl-CoA hydratase/carnithine racemase (CaiD) (PDB:1DCI)|3-hydroxyacyl-CoA dehydrogenase (FadB) (PDB:5ZQZ)
O-acetylhomoserine (thiol)-lyase [EC:2.5.1.49]	0.043	0.023	16	K01740	E	Amino acid transport and metabolism	COG2873	O-acetylhomoserine/O-acetylserine sulfhydrylase, pyridoxal phosphate-dependent (MET17) (PDB:2CTZ)
TRAP-type transport system periplasmic protein	0.043	0.013	56	K21395	Q	Secondary metabolites biosynthesis, transport and catabolism	COG4663	TRAP-type mannitol/chloroaromatic compound transport system, periplasmic component (FcbT1) (PDB:2HZK)
aconitate hydratase [EC:4.2.1.3]	0.043	0.01	14	K01681	C	Energy production and conversion	COG1048	Aconitase A (AcnA) (PDB:1ACO)
electron-transferring-flavoprotein dehydrogenase [EC:1.5.5.1]	0.043	0.009	14	K00311	C|C	Energy production and conversion|Energy production and conversion	COG0644|COG2440	Dehydrogenase (flavoprotein) (FixC) (PDB:4OPU)|Ferredoxin-like protein FixX (FixX)
ferredoxin	0.043	0.012	14	K05524	F	Nucleotide transport and metabolism	COG1146	NAD-dependent dihydropyrimidine dehydrogenase, PreA subunit (PreA)
large subunit ribosomal protein L13	0.043	0.025	14	K02871	J	Translation, ribosomal structure and biogenesis	COG0102	Ribosomal protein L13 (RplM) (PDB:1VS6)
large subunit ribosomal protein L5	0.043	0.022	14	K02931	J	Translation, ribosomal structure and biogenesis	COG0094	Ribosomal protein L5 (RplE) (PDB:1VS6)
methylenetetrahydrofolate dehydrogenase (NADP+) / methenyltetrahydrofolate cyclohydrolase [EC:1.5.1.5 3.5.4.9]	0.043	0.019	14	K01491	H	Coenzyme transport and metabolism	COG0190	5,10-methylene-tetrahydrofolate dehydrogenase/Methenyl tetrahydrofolate cyclohydrolase (FolD) (PDB:1A4I)
phosphate butyryltransferase [EC:2.3.1.19]	0.043	0.018	14	K00634	C	Energy production and conversion	COG0280	Phosphotransacetylase (includes Pta, EutD and phosphobutyryltransferase) (Pta) (PDB:1QZT) (PUBMED:28754323)
regulatory protein	0.043	0.018	14	K03565	O	Posttranslational modification, protein turnover, chaperones	COG2137	SOS response regulatory protein OraA/RecX, interacts with RecA (RecX) (PDB:3C1D)
small subunit ribosomal protein S9	0.043	0.013	14	K02996	J	Translation, ribosomal structure and biogenesis	COG0103	Ribosomal protein S9 (RpsI) (PDB:4V4H)
F-type H+-transporting ATPase subunit gamma	0.044	0.014	14	K02115	C	Energy production and conversion	COG0224	FoF1-type ATP synthase, gamma subunit (AtpG) (PDB:3OAA) (PUBMED:15326535)
carbamoyl-phosphate synthase large subunit [EC:6.3.5.5]	0.044	0.012	14	K01955	E|F	Amino acid transport and metabolism|Nucleotide transport and metabolism	COG0458	Carbamoylphosphate synthase large subunit (CarB) (PDB:1C30)
glutamine---fructose-6-phosphate transaminase (isomerizing) [EC:2.6.1.16]	0.044	0.014	14	K00820	M	Cell wall/membrane/envelope biogenesis	COG0449	Glucosamine 6-phosphate synthetase, contains amidotransferase and phosphosugar isomerase domains (GlmS) (PDB:2J6H)
malate dehydrogenase (oxaloacetate-decarboxylating)(NADP+) [EC:1.1.1.40]	0.044	0.007	14	K00029	C|C	Energy production and conversion|Energy production and conversion	COG0280|COG0281	Phosphotransacetylase (includes Pta, EutD and phosphobutyryltransferase) (Pta) (PDB:1QZT) (PUBMED:28754323)|Malic enzyme (SfcA) (PDB:1DO8)
malonate-semialdehyde dehydrogenase (acetylating) / methylmalonate-semialdehyde dehydrogenase [EC:1.2.1.18 1.2.1.27]	0.044	0.017	14	K00140	I	Lipid transport and metabolism	COG1012	Acyl-CoA reductase or other NAD-dependent aldehyde dehydrogenase (AdhE) (PDB:1A4S)
phosphoribosylformylglycinamidine synthase subunit PurQ / glutaminase [EC:6.3.5.3 3.5.1.2]	0.044	0.008	14	K23265	F	Nucleotide transport and metabolism	COG0047	Phosphoribosylformylglycinamidine (FGAM) synthase, glutamine amidotransferase domain (PurL2) (PDB:1T3T)
preprotein translocase subunit SecF	0.044	0.026	14	K03074	U	Intracellular trafficking, secretion, and vesicular transport	COG0341	Preprotein translocase subunit SecF (SecF) (PDB:2FYH) (PUBMED:28830929)
DNA polymerase V	0.045	0.021	14	K03502	L	Replication, recombination and repair	COG0389	Nucleotidyltransferase/DNA polymerase DinP involved in DNA repair (DinP) (PDB:4R8U) (PUBMED:16544291)
DNA recombination protein RmuC	0.045	0.015	14	K09760	L	Replication, recombination and repair	COG1322	DNA anti-recombination protein (rearrangement mutator) RmuC (RmuC)
YidC/Oxa1 family membrane protein insertase	0.045	0.019	14	K03217	M	Cell wall/membrane/envelope biogenesis	COG0706	Membrane protein insertase Oxa1/YidC/SpoIIIJ (YidC) (PDB:3WO6)
adenylosuccinate synthase [EC:6.3.4.4]	0.045	0.012	14	K01939	F	Nucleotide transport and metabolism	COG0104	Adenylosuccinate synthase (PurA) (PDB:1ADE)
aspartate aminotransferase [EC:2.6.1.1]	0.045	0.014	22	K00812	E	Amino acid transport and metabolism	COG0436	Aspartate/methionine/tyrosine aminotransferase (AspB) (PDB:2O0R)
propionyl-CoA synthetase [EC:6.2.1.17]	0.045	0.013	14	K01908	I	Lipid transport and metabolism	COG0365	Acyl-coenzyme A synthetase/AMP-(fatty) acid ligase (Acs) (PDB:4B2O) (PUBMED:14638756)
succinate-semialdehyde dehydrogenase / glutarate-semialdehyde dehydrogenase [EC:1.2.1.16 1.2.1.79 1.2.1.20]	0.045	0.023	14	K00135	I	Lipid transport and metabolism	COG1012	Acyl-CoA reductase or other NAD-dependent aldehyde dehydrogenase (AdhE) (PDB:1A4S)
two-component system, response regulator RegA	0.045	0.013	14	K15012	T|K	Signal transduction mechanisms|Transcription	COG4567	DNA-binding response regulator, ActR/RegA family, consists of REC and Fis-type HTH domains (PDB:3RQI)
acetylornithine deacetylase [EC:3.5.1.16]	0.046	0.009	14	K01438	E	Amino acid transport and metabolism	COG0624	Acetylornithine deacetylase/Succinyl-diaminopimelate desuccinylase or related deacylase (ArgE) (PDB:1CG2)
cytochrome c oxidase subunit II [EC:7.1.1.9]	0.046	0.012	14	K02275	C	Energy production and conversion	COG1622	Heme/copper-type cytochrome/quinol oxidase, subunit 2 (CyoA) (PDB:1CYW)
deoxyhypusine synthase [EC:2.5.1.46]	0.046	0.016	14	K00809	O|J	Posttranslational modification, protein turnover, chaperones|Translation, ribosomal structure and biogenesis	COG1899	Deoxyhypusine synthase (DYS1) (PDB:1DHS)
large subunit ribosomal protein L4	0.046	0.017	14	K02926	J	Translation, ribosomal structure and biogenesis	COG0088	Ribosomal protein L4 (RplD) (PDB:1VS6)
small subunit ribosomal protein S17	0.046	0.029	14	K02961	J	Translation, ribosomal structure and biogenesis	COG0186	Ribosomal protein S17 (RpsQ) (PDB:4V4H)
small subunit ribosomal protein S18	0.046	0.029	14	K02963	J	Translation, ribosomal structure and biogenesis	COG0238	Ribosomal protein S18 (RpsR) (PDB:4V4H)
taurine transport system substrate-binding protein	0.046	0.02	14	K15551	P	Inorganic ion transport and metabolism	COG4521	ABC-type taurine transport system, periplasmic component (TauA) (PDB:6SSY)
CDP-diacylglycerol---serine O-phosphatidyltransferase [EC:2.7.8.8]	0.047	0.035	14	K17103	I	Lipid transport and metabolism	COG1183	Phosphatidylserine synthase (PssA)
TolB protein	0.047	0.024	14	K03641	U	Intracellular trafficking, secretion, and vesicular transport	COG0823	Periplasmic component TolB of the Tol biopolymer transport system (TolB) (PDB:1C5K)
biopolymer transport protein TolQ	0.047	0.029	14	K03562	U	Intracellular trafficking, secretion, and vesicular transport	COG0811	Biopolymer transport protein ExbB/TolQ (TolQ) (PDB:5SV0)
large subunit ribosomal protein L28	0.047	0.033	14	K02902	J	Translation, ribosomal structure and biogenesis	COG0227	Ribosomal protein L28 (RpmB) (PDB:2JZ6)
3,4-dihydroxy 2-butanone 4-phosphate synthase / GTP cyclohydrolase II [EC:4.1.99.12 3.5.4.25]	0.048	0.004	14	K14652	H|H	Coenzyme transport and metabolism|Coenzyme transport and metabolism	COG0108|COG0807	3,4-dihydroxy-2-butanone 4-phosphate synthase (RibB) (PDB:1G57)|GTP cyclohydrolase II (RibA) (PDB:2BZ0)
3-isopropylmalate/(R)-2-methylmalate dehydratase small subunit [EC:4.2.1.33 4.2.1.35]	0.048	0.016	14	K01704	E	Amino acid transport and metabolism	COG0066	3-isopropylmalate dehydratase small subunit (LeuD) (PDB:3Q3W)
ABC-2 type transport system ATP-binding protein	0.048	0.022	14	K01990	V	Defense mechanisms	COG1131	ABC-type multidrug transport system, ATPase component (CcmA) (PDB:5DO7)
[pyruvate, water dikinase]-phosphate phosphotransferase / [pyruvate, water dikinase] kinase [EC:2.7.4.28 2.7.11.33]	0.048	0.006	14	K09773	T	Signal transduction mechanisms	COG1806	Regulator of PEP synthase PpsR, kinase-PPPase family (combines ADP:protein kinase and phosphorylase activities) (PpsR) (PDB:5D0N)
alanine dehydrogenase [EC:1.4.1.1]	0.048	0.027	16	K00259	E	Amino acid transport and metabolism	COG0686	Alanine dehydrogenase (includes sporulation protein SpoVN) (Ald) (PDB:2EEZ)
cytochrome c oxidase assembly protein subunit 11	0.048	0.021	14	K02258	C|O	Energy production and conversion|Posttranslational modification, protein turnover, chaperones	COG3175	Cytochrome c oxidase assembly protein Cox11 (COX11) (PDB:1SO9)
dihydrolipoyl dehydrogenase [EC:1.8.1.4]	0.048	0.017	14	K00382	C	Energy production and conversion	COG1249	Dihydrolipoamide dehydrogenase (E3) component of pyruvate/2-oxoglutarate dehydrogenase complex or glutathione oxidoreductase (Lpd) (PDB:6QKG)
electron transfer flavoprotein beta subunit	0.048	0.023	14	K03521	C	Energy production and conversion	COG2086	Electron transfer flavoprotein, alpha and beta subunits (FixA) (PDB:5OL2)
threonyl-tRNA synthetase [EC:6.1.1.3]	0.048	0.01	14	K01868	J	Translation, ribosomal structure and biogenesis	COG0441	Threonyl-tRNA synthetase (ThrS) (PDB:1NYQ)
3-(methylsulfanyl)propanoyl-CoA dehydrogenase [EC:1.3.99.41]	0.049	0.02	14	K20035	I	Lipid transport and metabolism	COG1960	Acyl-CoA dehydrogenase related to the alkylation response protein AidB (CaiA) (PDB:1BUC)
IMP dehydrogenase [EC:1.1.1.205]	0.049	0.022	14	K00088	F	Nucleotide transport and metabolism	COG0516	IMP dehydrogenase/GMP reductase (GuaB) (PDB:1B3O)
cobaltochelatase CobT [EC:6.6.1.2]	0.049	0.013	14	K09883	H	Coenzyme transport and metabolism	COG4547	Cobalamin biosynthesis cobaltochelatase CobT subunit (CobT2)
exodeoxyribonuclease III [EC:3.1.11.2]	0.049	0.017	14	K01142	L	Replication, recombination and repair	COG0708	Exonuclease III (XthA) (PDB:1AKO)
glutamate synthase (NADPH) small chain [EC:1.4.1.13]	0.049	0.017	14	K00266	E|R	Amino acid transport and metabolism|General function prediction only	COG0493	NADPH-dependent glutamate synthase beta chain or related oxidoreductase (GltD) (PDB:1H7X)
intracellular septation protein	0.049	0.014	14	K06190	D	Cell cycle control, cell division, chromosome partitioning	COG2917	Intracellular septation protein A (YciB)
acetolactate synthase I/II/III large subunit [EC:2.2.1.6]	0.05	0.023	18	K01652	E|H	Amino acid transport and metabolism|Coenzyme transport and metabolism	COG0028	Acetolactate synthase large subunit or other thiamine pyrophosphate-requiring enzyme (IlvB) (PDB:1BFD)
acetolactate synthase I/III small subunit [EC:2.2.1.6]	0.05	0.018	14	K01653	E	Amino acid transport and metabolism	COG0440	Acetolactate synthase, small subunit (IlvH) (PDB:2F1F)
cell division protein FtsZ	0.05	0.015	14	K03531	D	Cell cycle control, cell division, chromosome partitioning	COG0206	Cell division GTPase FtsZ (FtsZ) (PDB:1FSZ)
cysteine-S-conjugate beta-lyase [EC:4.4.1.13]	0.05	0.034	14	K01760	E	Amino acid transport and metabolism	COG0626	Cystathionine beta-lyase/cystathionine gamma-synthase (MetC) (PDB:1CL1)
gamma-carbonic anhydrase [EC:4.2.1.-]	0.05	0.015	14	K01726	R	General function prediction only	COG0663	Carbonic anhydrase or acetyltransferase, isoleucine patch superfamily (PaaY) (PDB:6IVE)
preprotein translocase subunit SecD	0.05	0.024	14	K03072	U	Intracellular trafficking, secretion, and vesicular transport	COG0342	Preprotein translocase subunit SecD (SecD) (PDB:3AQP) (PUBMED:26100040)
pyruvate dehydrogenase E1 component [EC:1.2.4.1]	0.05	0.014	14	K00163	C|C	Energy production and conversion|Energy production and conversion	COG0508|COG2609	Pyruvate/2-oxoglutarate dehydrogenase complex, dihydrolipoamide acyltransferase (E2) component (AceF) (PDB:1B5S)|Pyruvate dehydrogenase complex, dehydrogenase (E1) component (AceE) (PDB:1L8A)
ribosome recycling factor	0.05	0.021	10	K02838	J	Translation, ribosomal structure and biogenesis	COG0233	Ribosome recycling factor (Frr) (PDB:1DD5)
small subunit ribosomal protein S2	0.05	0.01	14	K02967	J	Translation, ribosomal structure and biogenesis	COG0052	Ribosomal protein S2 (RpsB) (PDB:4V4H)
thiazole synthase [EC:2.8.1.10]	0.05	0.019	14	K03149	H	Coenzyme transport and metabolism	COG2022	Thiazole synthase ThiGH, ThiG subunit (thiamin biosynthesis) (ThiG) (PDB:1TYG)
ubiquinol-cytochrome c reductase cytochrome c1 subunit	0.05	0.014	14	K00413	C	Energy production and conversion	COG2857	Cytochrome c1 (CYT1)
DNA topoisomerase I [EC:5.6.2.1]	0.051	0.013	14	K03168	L|S	Replication, recombination and repair|Function unknown	COG0550|COG1754	DNA topoisomerase IA (TopA) (PDB:1CY0)|Uncharacterized C-terminal domain of topoisomerase IA
NADH-quinone oxidoreductase subunit M [EC:7.1.1.2]	0.051	0.013	14	K00342	C	Energy production and conversion	COG1008	NADH:ubiquinone oxidoreductase subunit 4 (chain M) (NuoM) (PDB:6HUM)
electron transfer flavoprotein alpha subunit	0.051	0.019	14	K03522	C	Energy production and conversion	COG2025	Electron transfer flavoprotein, alpha subunit FixB (FixB) (PDB:1EFP)
fumarate hydratase, class II [EC:4.2.1.2]	0.051	0.008	14	K01679	C	Energy production and conversion	COG0114	Fumarate hydratase class II (FumC) (PDB:1KQ7)
lysyl-tRNA synthetase, class I [EC:6.1.1.6]	0.051	0.012	14	K04566	J	Translation, ribosomal structure and biogenesis	COG1384	Lysyl-tRNA synthetase, class I (LysS) (PDB:1IRX)
peptide-methionine (R)-S-oxide reductase [EC:1.8.4.12]	0.051	0.022	18	K07305	O	Posttranslational modification, protein turnover, chaperones	COG0229	Peptide methionine sulfoxide reductase MsrB (MsrB) (PDB:1L1D)
phosphoribosylformylglycinamidine synthase subunit PurL [EC:6.3.5.3]	0.051	0.011	14	K23269	F	Nucleotide transport and metabolism	COG0046	Phosphoribosylformylglycinamidine (FGAM) synthase, synthetase domain (PurL1) (PDB:3VIU)
rod shape determining protein RodA	0.051	0.025	12	K05837	D	Cell cycle control, cell division, chromosome partitioning	COG0772	Peptodoglycan polymerase FtsW/RodA/SpoVE (FtsW) (PDB:6BAR) (PUBMED:30692671)
carboxyl-terminal processing protease [EC:3.4.21.102]	0.052	0.013	14	K03797	O	Posttranslational modification, protein turnover, chaperones	COG0793	C-terminal processing protease CtpA/Prc, contains a PDZ domain (CtpA) (PDB:6IQU)
dihydroorotase [EC:3.5.2.3]	0.052	0.017	28	K01465	F	Nucleotide transport and metabolism	COG0044	Dihydroorotase or related cyclic amidohydrolase (AllB) (PDB:1J79)
enoyl-[acyl-carrier protein] reductase I [EC:1.3.1.9 1.3.1.10]	0.052	0.017	14	K00208	I	Lipid transport and metabolism	COG0623	Enoyl-[acyl-carrier-protein] reductase FabI (FabI) (PDB:1C14)
heme exporter protein C	0.052	0.024	14	K02195	O	Posttranslational modification, protein turnover, chaperones	COG0755	ABC-type transport system involved in cytochrome c biogenesis, permease component (CcmC)
imidazole glycerol-phosphate synthase subunit HisF [EC:4.3.2.10]	0.052	0.008	14	K02500	E	Amino acid transport and metabolism	COG0107	Imidazole glycerol phosphate synthase subunit HisF (HisF) (PDB:1OX4)
large subunit ribosomal protein L7/L12	0.052	0.023	14	K02935	J	Translation, ribosomal structure and biogenesis	COG0222	Ribosomal protein L7/L12 (RplL) (PDB:1CTF)
prolyl-tRNA synthetase [EC:6.1.1.15]	0.052	0.012	14	K01881	J	Translation, ribosomal structure and biogenesis	COG0442	Prolyl-tRNA synthetase (ProS) (PDB:5XIF)
quercetin 2,3-dioxygenase [EC:1.13.11.24]	0.052	0.025	14	K06911	R	General function prediction only	COG1741	Redox-sensitive bicupin YhaK, pirin superfamily (YhaK) (PDB:1J1L) (PUBMED:18561187)
small subunit ribosomal protein S1	0.052	0.049	14	K02945	J	Translation, ribosomal structure and biogenesis	COG0539	Ribosomal protein S1 (RpsA) (PDB:4NNH)
sulfur dioxygenase [EC:1.13.11.18]	0.052	0.021	14	K17725	R	General function prediction only	COG0491	Glyoxylase or a related metal-dependent hydrolase, beta-lactamase superfamily II (GloB) (PDB:1QH3) (PUBMED:25670698)
NADH-quinone oxidoreductase subunit J [EC:7.1.1.2]	0.053	0.021	14	K00339	C	Energy production and conversion	COG0839	NADH:ubiquinone oxidoreductase subunit 6 (chain J) (NuoJ) (PDB:4HE8)
aspartyl-tRNA(Asn)/glutamyl-tRNA(Gln) amidotransferase subunit A [EC:6.3.5.6 6.3.5.7]	0.053	0.012	14	K02433	J	Translation, ribosomal structure and biogenesis	COG0154	Asp-tRNAAsn/Glu-tRNAGln amidotransferase A subunit or related amidase (GatA) (PDB:3H0L)
cold shock protein	0.053	0.047	24	K03704	K	Transcription	COG1278	Cold shock protein, CspA family (CspC) (PDB:1C9O)
elongation factor P	0.053	0.024	14	K02356	J	Translation, ribosomal structure and biogenesis	COG0231	Translation elongation factor P (EF-P)/translation initiation factor 5A (eIF-5A) (Efp) (PDB:1UEB)
large subunit ribosomal protein L10	0.053	0.03	14	K02864	J	Translation, ribosomal structure and biogenesis	COG0244	Ribosomal protein L10 (RplJ) (PDB:5IT8)
serine protease Do [EC:3.4.21.107]	0.053	0.017	14	K04771	O	Posttranslational modification, protein turnover, chaperones	COG0265	Periplasmic serine protease, S1-C subfamily, contain C-terminal PDZ domain (DegQ) (PDB:2HGA) (PUBMED:29686141)
NADH-quinone oxidoreductase subunit L [EC:7.1.1.2]	0.054	0.018	14	K00341	C	Energy production and conversion	COG1009	Membrane H+-translocase/NADH:ubiquinone oxidoreductase subunit 5 (chain L)/Multisubunit Na+/H+ antiporter, MnhA subunit (NuoL) (PDB:3RKO)
aspartate racemase [EC:5.1.1.13]	0.054	0.019	14	K01779	M	Cell wall/membrane/envelope biogenesis	COG1794	Amino acid racemase YgeA (RacX) (PDB:5ELL)
large subunit ribosomal protein L29	0.054	0.054	14	K02904	J	Translation, ribosomal structure and biogenesis	COG0255	Ribosomal protein L29 (RpmC) (PDB:1VS6)
phenylalanyl-tRNA synthetase alpha chain [EC:6.1.1.20]	0.054	0.015	14	K01889	J	Translation, ribosomal structure and biogenesis	COG0016	Phenylalanyl-tRNA synthetase alpha subunit (PheS) (PDB:3L4G)
serine O-acetyltransferase [EC:2.3.1.30]	0.054	0.019	14	K00640	E	Amino acid transport and metabolism	COG1045	Serine acetyltransferase (CysE) (PDB:1T3D)
ATP-dependent DNA helicase UvrD/PcrA [EC:5.6.2.4]	0.055	0.024	14	K03657	L	Replication, recombination and repair	COG0210	Superfamily I DNA or RNA helicase (UvrD) (PDB:6PPR)
DNA-directed RNA polymerase subunit omega [EC:2.7.7.6]	0.055	0.022	14	K03060	K	Transcription	COG1758	DNA-directed RNA polymerase, subunit K/omega (RpoZ) (PDB:3LU0)
cyclopropane-fatty-acyl-phospholipid synthase [EC:2.1.1.79]	0.055	0.027	28	K00574	I	Lipid transport and metabolism	COG2230	Cyclopropane fatty-acyl-phospholipid synthase and related methyltransferases (Cfa) (PDB:5Z9O)
delta1-piperideine-2-carboxylate reductase [EC:1.5.1.21]	0.055	0.027	14	K13609	C	Energy production and conversion	COG2055	Malate/lactate/ureidoglycolate dehydrogenase, LDH2 family (AllD) (PDB:1NXU)
large subunit ribosomal protein L15	0.055	0.036	14	K02876	J	Translation, ribosomal structure and biogenesis	COG0200	Ribosomal protein L15 (RplO) (PDB:1VS6)
peptide chain release factor 1	0.055	0.02	14	K02835	J	Translation, ribosomal structure and biogenesis	COG0216	Protein chain release factor RF1 (PrfA) (PDB:1RQ0)
queuine tRNA-ribosyltransferase [EC:2.4.2.29]	0.055	0.017	14	K00773	J	Translation, ribosomal structure and biogenesis	COG0343	Queuine/archaeosine tRNA-ribosyltransferase (Tgt) (PDB:1XW8) (PUBMED:15805528)
sarcosine oxidase, subunit alpha [EC:1.5.3.24 1.5.3.1]	0.055	0.017	22	K00302	E|I	Amino acid transport and metabolism|Lipid transport and metabolism	COG0404|COG0446	Glycine cleavage system protein T (aminomethyltransferase) (GcvT) (PDB:2GAH) (PUBMED:25433025;25505271)|NADPH-dependent 2,4-dienoyl-CoA reductase, sulfur reductase, or a related oxidoreductase (FadH2) (PDB:1VRQ)
3-demethoxyubiquinol 3-hydroxylase [EC:1.14.99.60]	0.056	0.03	14	K06134	H	Coenzyme transport and metabolism	COG2941	Demethoxyubiquinone hydroxylase, CLK1/Coq7/Cat5 family (ubiquinone biosynthesis) (Coq7)
argininosuccinate synthase [EC:6.3.4.5]	0.056	0.013	14	K01940	E	Amino acid transport and metabolism	COG0137	Argininosuccinate synthase (ArgG) (PDB:1J1Z)
aspartyl-tRNA synthetase [EC:6.1.1.12]	0.056	0.013	14	K01876	J	Translation, ribosomal structure and biogenesis	COG0173	Aspartyl-tRNA synthetase (AspS) (PDB:1C0A)
chromosome partitioning protein	0.056	0.018	12	K03496	D|N	Cell cycle control, cell division, chromosome partitioning|Cell motility	COG1192	ParA-like ATPase involved in chromosome/plasmid partitioning or cellulose biosynthesis protein BcsQ (ParA) (PDB:6NOO)
ferredoxin, 2Fe-2S	0.056	0.037	14	K04755	C	Energy production and conversion	COG0633	Ferredoxin (Fdx) (PDB:1KRH)
two-component system, OmpR family, osmolarity sensor histidine kinase EnvZ [EC:2.7.13.3]	0.056	0.013	14	K07638	T	Signal transduction mechanisms	COG2205	K+-sensing histidine kinase KdpD (KdpD) (PDB:2KSF)
ubiquinol-cytochrome c reductase iron-sulfur subunit [EC:7.1.1.8]	0.056	0.043	18	K00411	C	Energy production and conversion	COG0723	Rieske Fe-S protein (QcrA/PetC) (PDB:5CXM) (PUBMED:27663073)
1-deoxy-D-xylulose-5-phosphate synthase [EC:2.2.1.7]	0.057	0.015	14	K01662	H|I	Coenzyme transport and metabolism|Lipid transport and metabolism	COG1154	Deoxyxylulose-5-phosphate synthase (Dxs) (PDB:2O1S)
GcrA cell cycle regulator	0.057	0.027	12	K13583	S	Function unknown	COG5352	Uncharacterized conserved protein (PDB:5YIU)
NFU1 iron-sulfur cluster scaffold homolog, mitochondrial	0.057	0.031	14	K22074	O	Posttranslational modification, protein turnover, chaperones	COG0694	Fe-S cluster biogenesis protein NfuA, 4Fe-4S-binding domain (NifU) (PDB:2Z51)
adenylosuccinate lyase [EC:4.3.2.2]	0.057	0.018	14	K01756	F	Nucleotide transport and metabolism	COG0015	Adenylosuccinate lyase (PurB) (PDB:2HVG)
chorismate synthase [EC:4.2.3.5]	0.057	0.023	14	K01736	E	Amino acid transport and metabolism	COG0082	Chorismate synthase (AroC) (PDB:1Q1L)
cytochrome c-type biogenesis protein	0.057	0.024	14	K06196	C|O	Energy production and conversion|Posttranslational modification, protein turnover, chaperones	COG0785	Cytochrome c biogenesis protein CcdA (CcdA) (PDB:5VKV)
ectoine hydrolase [EC:3.5.4.44]	0.057	0.016	14	K15783	E	Amino acid transport and metabolism	COG0006	Xaa-Pro aminopeptidase (PepP) (PDB:1A16)
enoyl-CoA hydratase [EC:4.2.1.17]	0.057	0.034	16	K01692	I	Lipid transport and metabolism	COG1024	Enoyl-CoA hydratase/carnithine racemase (CaiD) (PDB:1DCI)
malate dehydrogenase [EC:1.1.1.37]	0.057	0.022	14	K00024	C	Energy production and conversion	COG0039	Malate/lactate dehydrogenase (Mdh) (PDB:4WLO)
penicillin-binding protein 2 [EC:3.4.16.4]	0.057	0.012	12	K05515	D|M	Cell cycle control, cell division, chromosome partitioning|Cell wall/membrane/envelope biogenesis	COG0768	Cell division protein FtsI, peptidoglycan transpeptidase (Penicillin-binding protein 2) (FtsI) (PDB:6HZQ)
ribonuclease E [EC:3.1.26.12]	0.057	0.018	14	K08300	J	Translation, ribosomal structure and biogenesis	COG1530	Ribonuclease G or E (CafA) (PDB:1SLJ)
3-hydroxyacyl-[acyl-carrier protein] dehydratase / trans-2-decenoyl-[acyl-carrier protein] isomerase [EC:4.2.1.59 5.3.3.14]	0.058	0.019	14	K01716	I	Lipid transport and metabolism	COG0764	3-hydroxymyristoyl/3-hydroxydecanoyl-(acyl carrier protein) dehydratase (FabA) (PDB:1MKA)
Fur family transcriptional regulator, zinc uptake regulator	0.058	0.034	14	K09823	P	Inorganic ion transport and metabolism	COG0735	Fe2+ or Zn2+ uptake regulation protein Fur/Zur (Fur) (PDB:1MZB)
GTPase [EC:3.6.5.-]	0.058	0.028	14	K03979	D|L	Cell cycle control, cell division, chromosome partitioning|Replication, recombination and repair	COG0536	GTPase involved in cell partioning and DNA repair (Obg) (PDB:1LNZ)
acrylyl-CoA reductase (NADPH) [EC:1.3.1.-]	0.058	0.012	14	K19745	C|R	Energy production and conversion|General function prediction only	COG0604	NADPH:quinone reductase or related Zn-dependent oxidoreductase (Qor) (PDB:2VCY)
DNA polymerase I [EC:2.7.7.7]	0.059	0.007	14	K02335	L|L	Replication, recombination and repair|Replication, recombination and repair	COG0258|COG0749	5'-3' exonuclease Xni/ExoIX (flap endonuclease) (ExoIX) (PDB:3ZDA) (PUBMED:19000038;23821668)|DNA polymerase I, 3'-5' exonuclease and polymerase domains (PolA) (PDB:1D8Y)
NADPH:quinone reductase [EC:1.6.5.5]	0.059	0.016	14	K00344	C|R	Energy production and conversion|General function prediction only	COG0604	NADPH:quinone reductase or related Zn-dependent oxidoreductase (Qor) (PDB:2VCY)
S-adenosylmethionine uptake transporter	0.059	0.025	50	K15270	G|E|R	Carbohydrate transport and metabolism|Amino acid transport and metabolism|General function prediction only	COG0697	Permease of the drug/metabolite transporter (DMT) superfamily (RhaT) (PDB:5I20)
ferredoxin/flavodoxin---NADP+ reductase [EC:1.18.1.2 1.19.1.1]	0.059	0.017	14	K21567	O	Posttranslational modification, protein turnover, chaperones	COG0492	Thioredoxin reductase (TrxB) (PDB:3FBS)
nucleoid-associated protein EbfC	0.059	0.017	14	K09747	K	Transcription	COG0718	DNA-binding nucleoid-associated protein YbaB/EfbC (YbaB) (PDB:1J8B) (PUBMED:19594923;22544270)
pyruvate, orthophosphate dikinase [EC:2.7.9.1]	0.059	0.007	14	K01006	G	Carbohydrate transport and metabolism	COG0574	Phosphoenolpyruvate synthase/pyruvate phosphate dikinase (PpsA) (PDB:5HV6)
valyl-tRNA synthetase [EC:6.1.1.9]	0.059	0.016	14	K01873	J	Translation, ribosomal structure and biogenesis	COG0525	Valyl-tRNA synthetase (ValS) (PDB:1GAX)
2-oxoglutarate dehydrogenase E2 component (dihydrolipoamide succinyltransferase) [EC:2.3.1.61]	0.06	0.017	14	K00658	C	Energy production and conversion	COG0508	Pyruvate/2-oxoglutarate dehydrogenase complex, dihydrolipoamide acyltransferase (E2) component (AceF) (PDB:1B5S)
glycyl-tRNA synthetase alpha chain [EC:6.1.1.14]	0.06	0.016	14	K01878	J	Translation, ribosomal structure and biogenesis	COG0752	Glycyl-tRNA synthetase, alpha subunit (GlyQ) (PDB:1J5W)
large subunit ribosomal protein L22	0.06	0.03	14	K02890	J	Translation, ribosomal structure and biogenesis	COG0091	Ribosomal protein L22 (RplV) (PDB:1VS6)
ornithine decarboxylase [EC:4.1.1.17]	0.06	0.021	14	K01581	E	Amino acid transport and metabolism	COG0019	Diaminopimelate decarboxylase (LysA) (PDB:1D7K)
(E)-4-hydroxy-3-methylbut-2-enyl-diphosphate synthase [EC:1.17.7.1 1.17.7.3]	0.061	0.015	12	K03526	I	Lipid transport and metabolism	COG0821	4-hydroxy-3-methylbut-2-en-1-yl diphosphate synthase IspG/GcpE (IspG) (PDB:2Y0F)
RNA polymerase-binding transcription factor	0.061	0.027	14	K06204	K	Transcription	COG1734	RNA polymerase-binding transcription factor DksA (DksA) (PDB:1TJL)
chromosomal replication initiator protein	0.061	0.022	14	K02313	L	Replication, recombination and repair	COG0593	Chromosomal replication initiation ATPase DnaA (DnaA) (PDB:1L8Q)
cysteine/O-acetylserine efflux protein	0.061	0.04	14	K11249	E	Amino acid transport and metabolism	COG1280	Threonine/homoserine/homoserine lactone efflux protein (RhtB)
elongation factor Ts	0.061	0.01	14	K02357	J	Translation, ribosomal structure and biogenesis	COG0264	Translation elongation factor EF-Ts (Tsf) (PDB:1EFU)
peptide chain release factor 2	0.061	0.019	14	K02836	J	Translation, ribosomal structure and biogenesis	COG1186	Protein chain release factor PrfB (PrfB) (PDB:1GQE)
small subunit ribosomal protein S20	0.061	0.045	14	K02968	J	Translation, ribosomal structure and biogenesis	COG0268	Ribosomal protein S20 (RpsT) (PDB:4V4H)
succinyl-CoA synthetase beta subunit [EC:6.2.1.5]	0.061	0.016	14	K01903	C	Energy production and conversion	COG0045	Succinyl-CoA synthetase, beta subunit (SucC) (PDB:1SCU)
MFS transporter, PAT family, beta-lactamase induction signal transducer AmpG	0.062	0.017	14	K08218	G	Carbohydrate transport and metabolism	COG2814	Predicted arabinose efflux permease AraJ, MFS family (AraJ) (PDB:4LDS)
guanylate kinase [EC:2.7.4.8]	0.062	0.016	14	K00942	F	Nucleotide transport and metabolism	COG0194	Guanylate kinase (Gmk) (PDB:1EX6)
homoserine O-acetyltransferase/O-succinyltransferase [EC:2.3.1.31 2.3.1.46]	0.062	0.017	14	K00641	E	Amino acid transport and metabolism	COG2021	Homoserine O-acetyltransferase (MET2) (PDB:2VAT)
protease IV [EC:3.4.21.-]	0.062	0.018	14	K04773	O	Posttranslational modification, protein turnover, chaperones	COG0616	Periplasmic serine protease, ClpP class (SppA) (PDB:3BEZ)
putative (di)nucleoside polyphosphate hydrolase [EC:3.6.1.-]	0.062	0.034	14	K08311	V	Defense mechanisms	COG0494	8-oxo-dGTP pyrophosphatase MutT and related house-cleaning NTP pyrophosphohydrolases, NUDIX family (MutT) (PDB:4V14)
thymidylate synthase (FAD) [EC:2.1.1.148]	0.063	0.015	14	K03465	F	Nucleotide transport and metabolism	COG1351	Thymidylate synthase ThyX, FAD-dependent family (ThyX) (PDB:1KQ4)
trk/ktr system potassium uptake protein	0.063	0.032	42	K03498	P	Inorganic ion transport and metabolism	COG0168	Trk-type K+ transport system, membrane component (TrkG) (PDB:3PJZ)
ATP-binding protein involved in chromosome partitioning	0.064	0.017	14	K03593	D	Cell cycle control, cell division, chromosome partitioning	COG0489	Fe-S cluster carrier ATPase, Mrp/ApbC/NBP35 family (Mrp) (PDB:2PH1) (PUBMED:18616280;19114487;31709520)
isoleucyl-tRNA synthetase [EC:6.1.1.5]	0.064	0.011	14	K01870	J	Translation, ribosomal structure and biogenesis	COG0060	Isoleucyl-tRNA synthetase (IleS) (PDB:1FFY)
monothiol glutaredoxin	0.064	0.036	14	K07390	O	Posttranslational modification, protein turnover, chaperones	COG0278	Glutaredoxin-related protein (GrxD) (PDB:1YKA)
(6-4)DNA photolyase [EC:4.1.99.13]	0.065	0.01	14	K06876	R	General function prediction only	COG3046	Uncharacterized conserved protein related to deoxyribodipyrimidine photolyase (PDB:3ZXS)
Bax protein	0.065	0.022	14	K03796	R	General function prediction only	COG2992	Uncharacterized FlgJ-related protein (Bax)
NADH-quinone oxidoreductase subunit E [EC:7.1.1.2]	0.065	0.023	14	K00334	C	Energy production and conversion	COG1905	NADH:ubiquinone oxidoreductase 24 kD subunit (chain E) (NuoE) (PDB:5XF9)
NADH-quinone oxidoreductase subunit N [EC:7.1.1.2]	0.065	0.041	14	K00343	C	Energy production and conversion	COG1007	NADH:ubiquinone oxidoreductase subunit 2 (chain N) (NuoN) (PDB:4HE8)
glutamate 5-kinase [EC:2.7.2.11]	0.065	0.031	14	K00931	E	Amino acid transport and metabolism	COG0263	Glutamate 5-kinase (ProB) (PDB:2W21)
large subunit ribosomal protein L17	0.065	0.028	14	K02879	J	Translation, ribosomal structure and biogenesis	COG0203	Ribosomal protein L17 (RplQ) (PDB:1GD8)
methionyl aminopeptidase [EC:3.4.11.18]	0.065	0.025	14	K01265	J	Translation, ribosomal structure and biogenesis	COG0024	Methionine aminopeptidase (Map) (PDB:3J2I)
prephenate dehydratase [EC:4.2.1.51]	0.065	0.014	14	K04518	E	Amino acid transport and metabolism	COG0077	Prephenate dehydratase (PheA2) (PDB:1PHZ)
preprotein translocase subunit SecA [EC:7.4.2.8]	0.065	0.015	14	K03070	U	Intracellular trafficking, secretion, and vesicular transport	COG0653	Preprotein translocase subunit SecA (ATPase, RNA helicase) (SecA) (PDB:2FSF)
cell division protein ZapA	0.066	0.032	14	K09888	D	Cell cycle control, cell division, chromosome partitioning	COG3027	Cell division protein ZapA, inhibits GTPase activity of FtsZ (ZapA) (PDB:1T3U)
dGTPase [EC:3.1.5.1]	0.066	0.017	14	K01129	F	Nucleotide transport and metabolism	COG0232	dGTP triphosphohydrolase (Dgt) (PDB:6OI7)
hyperosmotically inducible periplasmic protein	0.066	0.028	14	K04065	M	Cell wall/membrane/envelope biogenesis	COG2823	Osmotically-inducible protein OsmY, contains BON domain (OsmY) (PUBMED:12878000)
peptide deformylase [EC:3.5.1.88]	0.066	0.033	14	K01462	J	Translation, ribosomal structure and biogenesis	COG0242	Peptide deformylase (Def) (PDB:1BS4)
phosphoglycolate phosphatase [EC:3.1.3.18]	0.066	0.025	14	K01091	C	Energy production and conversion	COG0546	Phosphoglycolate phosphatase, HAD superfamily (Gph) (PDB:2NYV)
two-component system, NtrC family, nitrogen regulation sensor histidine kinase NtrY [EC:2.7.13.3]	0.066	0.014	14	K13598	T	Signal transduction mechanisms	COG5000	Signal transduction histidine kinase NtrY involved in nitrogen fixation and metabolism regulation (NtrY)
23S rRNA (uridine2552-2'-O)-methyltransferase [EC:2.1.1.166]	0.067	0.024	14	K02427	J	Translation, ribosomal structure and biogenesis	COG0293	23S rRNA U2552 (ribose-2'-O)-methylase RlmE/FtsJ (RlmE) (PDB:1EIZ) (PUBMED:10769117)
adenine phosphoribosyltransferase [EC:2.4.2.7]	0.067	0.022	12	K00759	F	Nucleotide transport and metabolism	COG0503	Adenine/guanine phosphoribosyltransferase or related PRPP-binding protein (Apt) (PDB:1QB7)
cation/acetate symporter	0.067	0.016	14	K14393	C	Energy production and conversion	COG4147	Na+(or H+)/acetate symporter ActP (ActP)
large subunit ribosomal protein L1	0.067	0.027	14	K02863	J	Translation, ribosomal structure and biogenesis	COG0081	Ribosomal protein L1 (RplA) (PDB:3J65)
maleate isomerase [EC:5.2.1.1]	0.067	0.02	12	K01799	Q	Secondary metabolites biosynthesis, transport and catabolism	COG3473	Maleate cis-trans isomerase (PDB:2DGD)
tRNA-uridine 2-sulfurtransferase [EC:2.8.1.13]	0.067	0.015	14	K00566	J	Translation, ribosomal structure and biogenesis	COG0482	tRNA U34 2-thiouridine synthase MnmA/TrmU, contains the PP-loop ATPase domain (MnmA) (PDB:2HMA) (PUBMED:25825430)
5-oxoprolinase (ATP-hydrolysing) subunit A [EC:3.5.2.9]	0.068	0.018	14	K07160	E	Amino acid transport and metabolism	COG1540	5-oxoprolinase subunit A (PxpA) (PDB:1V6T) (PUBMED:28830929)
DNA segregation ATPase FtsK/SpoIIIE, S-DNA-T family	0.068	0.023	14	K03466	D	Cell cycle control, cell division, chromosome partitioning	COG1674	DNA segregation ATPase FtsK/SpoIIIE or related protein (FtsK) (PDB:2IUT)
ParB family transcriptional regulator, chromosome partitioning protein	0.068	0.04	12	K03497	D	Cell cycle control, cell division, chromosome partitioning	COG1475	Chromosome segregation protein Spo0J, contains ParB-like nuclease domain (Spo0J) (PDB:1R71)
malate synthase [EC:2.3.3.9]	0.068	0.013	14	K01638	C	Energy production and conversion	COG2225	Malate synthase (AceB) (PDB:1D8C)
oligopeptidase B [EC:3.4.21.83]	0.068	0.008	14	K01354	E	Amino acid transport and metabolism	COG1770	Protease II (PtrB) (PDB:4BP9)
porphobilinogen synthase [EC:4.2.1.24]	0.068	0.023	14	K01698	H	Coenzyme transport and metabolism	COG0113	Delta-aminolevulinic acid dehydratase, porphobilinogen synthase (HemB) (PDB:1I8J)
putative spermidine/putrescine transport system substrate-binding protein	0.068	0.016	14	K02055	E	Amino acid transport and metabolism	COG0687	Spermidine/putrescine-binding periplasmic protein (PotD) (PDB:1POT)
ribulose-phosphate 3-epimerase [EC:5.1.3.1]	0.068	0.013	14	K01783	G	Carbohydrate transport and metabolism	COG0036	Pentose-5-phosphate-3-epimerase (Rpe) (PDB:1H1Y)
signal peptidase I [EC:3.4.21.89]	0.068	0.021	14	K03100	U	Intracellular trafficking, secretion, and vesicular transport	COG0681	Signal peptidase I (LepB) (PDB:1B12) (PUBMED:1925027)
tRNA uridine 5-carboxymethylaminomethyl modification enzyme	0.068	0.014	14	K03495	J	Translation, ribosomal structure and biogenesis	COG0445	tRNA U34 5-carboxymethylaminomethyl modifying enzyme MnmG/GidA (MnmG) (PDB:2ZXH)
two-component system, sensor histidine kinase RegB [EC:2.7.13.3]	0.068	0.016	14	K15011	T	Signal transduction mechanisms	COG0642	Signal transduction histidine kinase (BaeS) (PDB:1JOY)
ubiquinone biosynthesis protein	0.068	0.037	14	K03688	H|T	Coenzyme transport and metabolism|Signal transduction mechanisms	COG0661	Predicted protein kinase regulating ubiquinone biosynthesis, AarF/ABC1/UbiB family (AarF) (PDB:4PED)
2,3,4,5-tetrahydropyridine-2,6-dicarboxylate N-succinyltransferase [EC:2.3.1.117]	0.069	0.065	14	K00674	E	Amino acid transport and metabolism	COG2171	Tetrahydrodipicolinate N-succinyltransferase (DapD) (PDB:3BXY)
endonuclease III [EC:3.2.2.- 4.2.99.18]	0.069	0.023	14	K10773	L	Replication, recombination and repair	COG0177	Endonuclease III (Nth) (PDB:4UOB)
transcriptional regulator MraZ	0.069	0.029	14	K03925	J	Translation, ribosomal structure and biogenesis	COG2001	MraZ, DNA-binding transcriptional regulator and inhibitor of RsmH methyltransferase activity (MraZ) (PDB:1N0E)
GMP synthase (glutamine-hydrolysing) [EC:6.3.5.2]	0.07	0.031	26	K01951	F|F	Nucleotide transport and metabolism|Nucleotide transport and metabolism	COG0518|COG0519	GMP synthase, glutamine amidotransferase domain (GuaA1) (PDB:4WIM)|GMP synthase, PP-ATPase domain/subunit (GuaA2) (PDB:4WIM)
acetyl-CoA carboxylase carboxyl transferase subunit alpha [EC:6.4.1.2 2.1.3.15]	0.07	0.019	14	K01962	I	Lipid transport and metabolism	COG0825	Acetyl-CoA carboxylase alpha subunit (AccA) (PDB:2F9I)
arginyl-tRNA synthetase [EC:6.1.1.19]	0.07	0.018	14	K01887	J	Translation, ribosomal structure and biogenesis	COG0018	Arginyl-tRNA synthetase (ArgS) (PDB:1BS2)
outer membrane protein	0.07	0.047	20	K12340	M	Cell wall/membrane/envelope biogenesis	COG1538	Outer membrane protein TolC (TolC) (PDB:1EK9)
translational activator of cytochrome c oxidase 1	0.07	0.021	14	K18189	K|J	Transcription|Translation, ribosomal structure and biogenesis	COG0217	Transcriptional and/or translational regulatory protein YebC/TACO1 (TACO1) (PDB:1KON)
gamma-glutamylcyclotransferase [EC:4.3.2.9]	0.071	0.023	14	K00682	E	Amino acid transport and metabolism	COG2105	Predicted gamma-glutamylamine cyclotransferase YtfP, GGCT/AIG2-like family (YtfP) (PDB:1V30) (PUBMED:16754964;20110353)
large subunit ribosomal protein L9	0.071	0.029	14	K02939	J	Translation, ribosomal structure and biogenesis	COG0359	Ribosomal protein L9 (RplI) (PDB:1VS6) (PUBMED:27112601)
phytoene desaturase [EC:1.3.99.26 1.3.99.28 1.3.99.29 1.3.99.31]	0.071	0.03	14	K10027	Q	Secondary metabolites biosynthesis, transport and catabolism	COG1233	Phytoene dehydrogenase-related protein (PDB:4REP)
histidine triad (HIT) family protein	0.072	0.025	18	K02503	F|R	Nucleotide transport and metabolism|General function prediction only	COG0537	Purine nucleoside phosphoramidase/Ap4A hydrolase, histidine triade (HIT) family (HinT) (PDB:1AV5) (PUBMED:20934431)
protoporphyrin/coproporphyrin ferrochelatase [EC:4.98.1.1 4.99.1.9]	0.072	0.018	14	K01772	H	Coenzyme transport and metabolism	COG0276	Protoheme ferro-lyase (ferrochelatase) (HemH) (PDB:1AK1)
trigger factor	0.072	0.018	14	K03545	O	Posttranslational modification, protein turnover, chaperones	COG0544	FKBP-type peptidyl-prolyl cis-trans isomerase (trigger factor) (Tig) (PDB:5OWI)
DNA polymerase III subunit alpha [EC:2.7.7.7]	0.073	0.01	14	K02337	L	Replication, recombination and repair	COG0587	DNA polymerase III, alpha subunit (DnaE) (PDB:2HNH)
acyl-CoA thioester hydrolase [EC:3.1.2.-]	0.073	0.049	16	K07107	I	Lipid transport and metabolism	COG0824	Acyl-CoA thioesterase FadM (FadM) (PDB:2FUJ)
octaprenyl-diphosphate synthase [EC:2.5.1.90]	0.073	0.027	14	K02523	H	Coenzyme transport and metabolism	COG0142	Geranylgeranyl pyrophosphate synthase (IspA) (PDB:2AZJ)
phosphate acyltransferase [EC:2.3.1.274]	0.073	0.054	14	K03621	I	Lipid transport and metabolism	COG0416	Acyl-ACP:phosphate acyltransferase (fatty acid/phospholipid biosynthesis) (PlsX) (PDB:2GK3) (PUBMED:18992246)
glycine cleavage system T protein (aminomethyltransferase) [EC:2.1.2.10]	0.074	0.043	26	K00605	E	Amino acid transport and metabolism	COG0404	Glycine cleavage system protein T (aminomethyltransferase) (GcvT) (PDB:2GAH) (PUBMED:25433025;25505271)
methionyl-tRNA synthetase [EC:6.1.1.10]	0.074	0.019	14	K01874	J	Translation, ribosomal structure and biogenesis	COG0143	Methionyl-tRNA synthetase (MetG) (PDB:1A8H)
multidrug resistance protein, MATE family	0.074	0.044	16	K03327	V	Defense mechanisms	COG0534	Na+-driven multidrug efflux pump, DinF/NorM/MATE family (NorM) (PDB:3VVN) (PUBMED:29915058)
pteridine reductase [EC:1.5.1.33]	0.074	0.029	14	K03793	I	Lipid transport and metabolism	COG1028	NAD(P)-dependent dehydrogenase, short-chain alcohol dehydrogenase family (FabG) (PDB:6L1H)
ribonuclease III [EC:3.1.26.3]	0.074	0.038	14	K03685	K	Transcription	COG0571	dsRNA-specific ribonuclease (Rnc) (PDB:1DI2)
uncharacterized protein	0.074	0.051	360	K09701	S	Function unknown	COG3496	Uncharacterized conserved protein, DUF1365 family
4-hydroxy-tetrahydrodipicolinate synthase [EC:4.3.3.7]	0.075	0.027	16	K01714	E|M	Amino acid transport and metabolism|Cell wall/membrane/envelope biogenesis	COG0329	4-hydroxy-tetrahydrodipicolinate synthase/N-acetylneuraminate lyase (DapA) (PDB:2R91) (PUBMED:27574185)
5-(carboxyamino)imidazole ribonucleotide synthase [EC:6.3.4.18]	0.075	0.034	14	K01589	F	Nucleotide transport and metabolism	COG0026	Phosphoribosylaminoimidazole carboxylase (NCAIR synthetase) (PurK) (PDB:1B6R)
leucyl-tRNA synthetase [EC:6.1.1.4]	0.075	0.023	10	K01869	J	Translation, ribosomal structure and biogenesis	COG0495	Leucyl-tRNA synthetase (LeuS) (PDB:6LPF)
sensory rhodopsin	0.075	0.019	14	K04643	C|T	Energy production and conversion|Signal transduction mechanisms	COG5524	Bacteriorhodopsin
F-type H+-transporting ATPase subunit b	0.076	0.049	28	K02109	C	Energy production and conversion	COG0711	FoF1-type ATP synthase, membrane subunit b or b' (AtpF) (PDB:1B9U)
membrane dipeptidase [EC:3.4.13.19]	0.076	0.031	14	K01273	O|E	Posttranslational modification, protein turnover, chaperones|Amino acid transport and metabolism	COG2355	Zn-dependent dipeptidase, microsomal dipeptidase homolog (PDB:1ITQ) (PUBMED:14499931)
nucleobase:cation symporter-1, NCS1 family	0.076	0.023	14	K03457	F|H	Nucleotide transport and metabolism|Coenzyme transport and metabolism	COG1953	Cytosine/uracil/thiamine/allantoin permease (FUI1) (PDB:2JLN)
FAD synthetase [EC:2.7.7.2]	0.077	0.017	14	K00953	L	Replication, recombination and repair	COG1058	ADP-ribose pyrophosphatase domain of DNA damage- and competence-inducible protein CinA (CinA) (PDB:4CT9) (PUBMED:25313401)
mannose-1-phosphate guanylyltransferase [EC:2.7.7.13]	0.077	0.029	14	K00971	G|M	Carbohydrate transport and metabolism|Cell wall/membrane/envelope biogenesis	COG0662|COG0836	Mannose-6-phosphate isomerase, cupin superfamily (ManC) (PDB:1IPJ)|Mannose-1-phosphate guanylyltransferase (CpsB) (PDB:2QH5)
cytochrome c	0.078	0.023	14	K08738	C	Energy production and conversion	COG3474	Cytochrome c2 (Cyc7) (PDB:1YEA)
large subunit ribosomal protein L24	0.078	0.054	14	K02895	J	Translation, ribosomal structure and biogenesis	COG0198	Ribosomal protein L24 (RplX) (PDB:1VS6)
uroporphyrinogen decarboxylase [EC:4.1.1.37]	0.078	0.025	14	K01599	H	Coenzyme transport and metabolism	COG0407	Uroporphyrinogen-III decarboxylase HemE (HemE) (PDB:2DG5)
3-hydroxyisobutyrate dehydrogenase [EC:1.1.1.31]	0.079	0.026	34	K00020	I	Lipid transport and metabolism	COG2084	3-hydroxyisobutyrate dehydrogenase or related beta-hydroxyacid dehydrogenase (MmsB) (PDB:1I36)
DNA-3-methyladenine glycosylase II [EC:3.2.2.21]	0.079	0.025	14	K01247	L	Replication, recombination and repair	COG0122	3-methyladenine DNA glycosylase/8-oxoguanine DNA glycosylase (AlkA) (PDB:1DIZ)
aspartate kinase [EC:2.7.2.4]	0.079	0.007	12	K00928	E	Amino acid transport and metabolism	COG0527	Aspartate kinase (MetL1) (PDB:2CDQ)
histidyl-tRNA synthetase [EC:6.1.1.21]	0.079	0.021	14	K01892	J	Translation, ribosomal structure and biogenesis	COG0124	Histidyl-tRNA synthetase (HisS) (PDB:1KMM)
homoserine dehydrogenase [EC:1.1.1.3]	0.079	0.023	14	K00003	E	Amino acid transport and metabolism	COG0460	Homoserine dehydrogenase (ThrA) (PDB:5AVO) (PUBMED:29124164)
SsrA-binding protein	0.08	0.078	14	K03664	O	Posttranslational modification, protein turnover, chaperones	COG0691	tmRNA-binding protein (SmpB) (PDB:1J1H) (PUBMED:26251518)
anthranilate synthase component I [EC:4.1.3.27]	0.08	0.012	14	K01657	E|H	Amino acid transport and metabolism|Coenzyme transport and metabolism	COG0147	Anthranilate/para-aminobenzoate synthases component I (TrpE) (PDB:1I1Q)
lipoprotein-releasing system permease protein	0.08	0.028	14	K09808	M	Cell wall/membrane/envelope biogenesis	COG4591	ABC-type transport system involved in lipoprotein release, permease component LolC (LolE) (PDB:6F49)
primosomal protein N' (replication factor Y) (superfamily II helicase) [EC:5.6.2.4]	0.08	0.025	14	K04066	L	Replication, recombination and repair	COG1198	Primosomal protein N' (replication factor Y) - superfamily II helicase (PriA) (PDB:6DCR)
seryl-tRNA synthetase [EC:6.1.1.11]	0.08	0.034	14	K01875	J	Translation, ribosomal structure and biogenesis	COG0172	Seryl-tRNA synthetase (SerS) (PDB:1SER)
soluble lytic murein transglycosylase [EC:4.2.2.-]	0.08	0.017	12	K08309	M	Cell wall/membrane/envelope biogenesis	COG0741	Soluble lytic murein transglycosylase or regulatory protein s ( may contain LysM/invasin domain) (MltE) (PDB:153L)
D-3-phosphoglycerate dehydrogenase / 2-oxoglutarate reductase [EC:1.1.1.95 1.1.1.399]	0.081	0.08	24	K00058	H	Coenzyme transport and metabolism	COG0111	Phosphoglycerate dehydrogenase or related dehydrogenase (SerA) (PDB:3OET)
argininosuccinate lyase [EC:4.3.2.1]	0.081	0.012	14	K01755	E	Amino acid transport and metabolism	COG0165	Argininosuccinate lyase (ArgH) (PDB:1AOS)
branched chain amino acid efflux pump	0.081	0.053	48	K26606	E	Amino acid transport and metabolism	COG4392	Branched-chain amino acid transport protein (AzlD2)
glutamate--cysteine ligase [EC:6.3.2.2]	0.081	0.027	14	K01919	H	Coenzyme transport and metabolism	COG3572	Gamma-glutamylcysteine synthetase (Gsh2) (PDB:2GWD)
malate permease and related proteins	0.081	0.105	14	K24180	R	General function prediction only	COG0679	Predicted permease, AEC (auxin efflux carrier) family (YfdV)
tryptophanyl-tRNA synthetase [EC:6.1.1.2]	0.081	0.022	14	K01867	J	Translation, ribosomal structure and biogenesis	COG0180	Tryptophanyl-tRNA synthetase (TrpS) (PDB:3N9I)
F-type H+-transporting ATPase subunit epsilon	0.082	0.043	14	K02114	C	Energy production and conversion	COG0355	FoF1-type ATP synthase, epsilon subunit (AtpC) (PDB:3OAA) (PUBMED:29149348;30304218)
carbamoyl-phosphate synthase small subunit [EC:6.3.5.5]	0.082	0.011	14	K01956	E|F	Amino acid transport and metabolism|Nucleotide transport and metabolism	COG0505	Carbamoylphosphate synthase small subunit (CarA) (PDB:1C30)
coproporphyrinogen III oxidase [EC:1.3.3.3]	0.082	0.038	14	K00228	H	Coenzyme transport and metabolism	COG0408	Coproporphyrinogen-III oxidase HemH, oxygen-dependent (HemF) (PDB:3E8J)
dimethylsulfoniopropionate demethylase [EC:2.1.1.269]	0.082	0.026	16	K17486	E	Amino acid transport and metabolism	COG0404	Glycine cleavage system protein T (aminomethyltransferase) (GcvT) (PDB:2GAH) (PUBMED:25433025;25505271)
glutamate N-acetyltransferase / amino-acid N-acetyltransferase [EC:2.3.1.35 2.3.1.1]	0.082	0.012	14	K00620	E	Amino acid transport and metabolism	COG1364	Glutamate N-acetyltransferase (ornithine transacetylase) (ArgJ) (PDB:1VRA)
putative acetyltransferase [EC:2.3.1.-]	0.082	0.039	16	K03829	E	Amino acid transport and metabolism	COG1246	N-acetylglutamate synthase or related acetyltransferase, GNAT family (ArgA) (PDB:2R98)
5-(carboxyamino)imidazole ribonucleotide mutase [EC:5.4.99.18]	0.083	0.046	14	K01588	F	Nucleotide transport and metabolism	COG0041	Phosphoribosylcarboxyaminoimidazole (NCAIR) mutase (PurE) (PDB:1D7A)
6,7-dimethyl-8-ribityllumazine synthase [EC:2.5.1.78]	0.084	0.046	14	K00794	H	Coenzyme transport and metabolism	COG0054	6,7-dimethyl-8-ribityllumazine synthase (Riboflavin synthase beta chain) (RibE) (PDB:1C2Y)
ATP phosphoribosyltransferase [EC:2.4.2.17]	0.084	0.037	14	K00765	E	Amino acid transport and metabolism	COG0040	ATP phosphoribosyltransferase (HisG) (PDB:1H3D)
BolA family transcriptional regulator, general stress-responsive regulator	0.084	0.048	26	K05527	K|T	Transcription|Signal transduction mechanisms	COG0271	DNA-binding global transcriptional regulator BolA, affects cell shape, cell division and biofilm formation (BolA) (PDB:2DHM) (PUBMED:19111750;2569159)
cytochrome c-type biogenesis protein CcmF	0.084	0.014	14	K02198	C|O	Energy production and conversion|Posttranslational modification, protein turnover, chaperones	COG1138	Cytochrome c biogenesis protein CcmF (CcmF)
dihydroorotate dehydrogenase [EC:1.3.5.2]	0.084	0.023	14	K00254	F	Nucleotide transport and metabolism	COG0167	Dihydroorotate dehydrogenase (PyrD) (PDB:1GT8)
phosphomannomutase / phosphoglucomutase [EC:5.4.2.8 5.4.2.2]	0.084	0.015	14	K15778	G	Carbohydrate transport and metabolism	COG1109	Phosphomannomutase (ManB) (PDB:6MNV)
D-glycerate 3-kinase [EC:2.7.1.31]	0.085	0.036	14	K15918	R	General function prediction only	COG4240	Pantothenate kinase-related protein Tda10 (topoisomerase I damage affected protein) (Tda10) (PDB:1ODF)
acetylornithine/N-succinyldiaminopimelate aminotransferase [EC:2.6.1.11 2.6.1.17]	0.085	0.024	14	K00821	E	Amino acid transport and metabolism	COG4992	Acetylornithine/succinyldiaminopimelate/putrescine aminotransferase (ArgD) (PDB:2E54)
ornithine carbamoyltransferase [EC:2.1.3.3]	0.086	0.023	14	K00611	E	Amino acid transport and metabolism	COG0078	Ornithine carbamoyltransferase (ArgF) (PDB:1A1S)
phosphoglucosamine mutase [EC:5.4.2.10]	0.086	0.041	14	K03431	G	Carbohydrate transport and metabolism	COG1109	Phosphomannomutase (ManB) (PDB:6MNV)
2',3'-cyclic-nucleotide 2'-phosphodiesterase [EC:3.1.4.16]	0.087	0.029	14	K09769	T	Signal transduction mechanisms	COG1692	2',3'- and 3',5'-cNMP phosphodiesterase YmdB, calcineurin family (YmdB) (PDB:2CV9) (PUBMED:24163345)
anthranilate synthase component II [EC:4.1.3.27]	0.087	0.028	14	K01658	E|H	Amino acid transport and metabolism|Coenzyme transport and metabolism	COG0512	Anthranilate/para-aminobenzoate synthase component II (glutamine amidotransferase) (PabA) (PDB:1I1Q)
fused signal recognition particle receptor	0.087	0.042	14	K03110	U	Intracellular trafficking, secretion, and vesicular transport	COG0552	Signal recognition particle GTPase FtsY (FtsY) (PDB:4AK9)
3-oxoacyl-[acyl-carrier protein] reductase [EC:1.1.1.100]	0.088	0.038	14	K00059	I	Lipid transport and metabolism	COG1028	NAD(P)-dependent dehydrogenase, short-chain alcohol dehydrogenase family (FabG) (PDB:6L1H)
UDP-N-acetylglucosamine 1-carboxyvinyltransferase [EC:2.5.1.7]	0.088	0.025	14	K00790	M	Cell wall/membrane/envelope biogenesis	COG0766	UDP-N-acetylglucosamine enolpyruvyl transferase (MurA) (PDB:1A2N)
large subunit ribosomal protein L25	0.088	0.043	14	K02897	J	Translation, ribosomal structure and biogenesis	COG1825	Ribosomal protein L25 (general stress protein Ctc) (RplY) (PDB:1B75)
small subunit ribosomal protein S6	0.088	0.055	14	K02990	J	Translation, ribosomal structure and biogenesis	COG0360	Ribosomal protein S6 (RpsF) (PDB:4V4H)
transketolase [EC:2.2.1.1]	0.088	0.023	14	K00615	G	Carbohydrate transport and metabolism	COG0021	Transketolase (TktA) (PDB:1AY0)
bile acid:Na+ symporter, BASS family	0.089	0.035	14	K03453	R	General function prediction only	COG0385	Predicted Na+-dependent transporter YfeH (YfeH) (PDB:4N7X) (PUBMED:21175741)
phospholipid-binding lipoprotein MlaA	0.089	0.025	12	K04754	M	Cell wall/membrane/envelope biogenesis	COG2853	Lipoprotein subunit MlaA of the ABC-type intermembrane phospholipid transporter Mla (MlaA) (PDB:5NUQ)
tRNA (guanine37-N1)-methyltransferase [EC:2.1.1.228]	0.089	0.039	14	K00554	J	Translation, ribosomal structure and biogenesis	COG0336	tRNA G37 N-methylase TrmD (TrmD) (PDB:1P9P)
cytochrome c-type biogenesis protein CcmE	0.09	0.054	14	K02197	C|O	Energy production and conversion|Posttranslational modification, protein turnover, chaperones	COG2332	Cytochrome c biogenesis protein CcmE (CcmE) (PDB:1J6Q)
glutamyl-tRNA synthetase [EC:6.1.1.17]	0.09	0.012	14	K01885	J	Translation, ribosomal structure and biogenesis	COG0008	Glutamyl- or glutaminyl-tRNA synthetase (GlnS) (PDB:1EUQ)
pyridoxine 5-phosphate synthase [EC:2.6.99.2]	0.09	0.037	14	K03474	H	Coenzyme transport and metabolism	COG0854	Pyridoxine 5'-phosphate synthase PdxJ (PdxJ) (PDB:1HO1)
UDPglucose 6-dehydrogenase [EC:1.1.1.22]	0.091	0.019	14	K00012	M	Cell wall/membrane/envelope biogenesis	COG1004	UDP-glucose 6-dehydrogenase (Ugd) (PDB:1DLI)
diaminopropionate ammonia-lyase [EC:4.3.1.15]	0.091	0.022	14	K01751	E	Amino acid transport and metabolism	COG1171	Threonine deaminase (IlvA) (PDB:3IAU)
ATP-dependent RNA helicase SUPV3L1/SUV3 [EC:3.6.4.13]	0.092	0.019	12	K17675	L	Replication, recombination and repair	COG4581	Superfamily II RNA helicase (Dob10) (PDB:4A4Z)
beta-N-acetylhexosaminidase [EC:3.2.1.52]	0.092	0.022	14	K01207	G	Carbohydrate transport and metabolism	COG1472	Periplasmic beta-glucosidase and related glycosidases (BglX) (PDB:2X40)
indole-3-glycerol phosphate synthase [EC:4.1.1.48]	0.092	0.035	14	K01609	E	Amino acid transport and metabolism	COG0134	Indole-3-glycerol phosphate synthase (TrpC) (PDB:6BMA)
large subunit ribosomal protein L18	0.092	0.041	14	K02881	J	Translation, ribosomal structure and biogenesis	COG0256	Ribosomal protein L18 (RplR) (PDB:1VS6)
threonine synthase [EC:4.2.3.1]	0.092	0.027	14	K01733	E	Amino acid transport and metabolism	COG0498	Threonine synthase (ThrC) (PDB:1VB3)
tyrosyl-tRNA synthetase [EC:6.1.1.1]	0.092	0.025	14	K01866	J	Translation, ribosomal structure and biogenesis	COG0162	Tyrosyl-tRNA synthetase (TyrS) (PDB:4OUD)
DNA primase [EC:2.7.7.101]	0.093	0.024	14	K02316	L	Replication, recombination and repair	COG0358	DNA primase (bacterial type) (DnaG) (PDB:3B39) (PUBMED:28128549)
murein DD-endopeptidase [EC:3.4.24.-]	0.093	0.042	10	K19304	M	Cell wall/membrane/envelope biogenesis	COG0739	Murein DD-endopeptidase MepM and murein hydrolase activator NlpD, contains LysM domain (NlpD) (PDB:2GU1)
tRNA/rRNA methyltransferase [EC:2.1.1.-]	0.093	0.024	14	K02533	J	Translation, ribosomal structure and biogenesis	COG0565	tRNA C32,U32 (ribose-2'-O)-methylase TrmJ or a related methyltransferase (TrmJ) (PDB:3ONP)
3-methyl-2-oxobutanoate hydroxymethyltransferase [EC:2.1.2.11]	0.094	0.07	18	K00606	H	Coenzyme transport and metabolism	COG0413	Ketopantoate hydroxymethyltransferase (PanB) (PDB:3VAV)
CMP/dCMP kinase [EC:2.7.4.25]	0.094	0.059	14	K00945	F	Nucleotide transport and metabolism	COG0283	Cytidylate kinase (Cmk) (PDB:3R20) (PUBMED:19111750;25691594;28928205)
putative pre-16S rRNA nuclease [EC:3.1.-.-]	0.094	0.055	14	K07447	J|L|K	Translation, ribosomal structure and biogenesis|Replication, recombination and repair|Transcription	COG0816	YqgF/RuvX protein, pre-16S rRNA maturation RNase/Holliday junction resolvase/anti-termination factor (YqgF) (PDB:1IV0) (PUBMED:25545592;26817626)
pyridoxamine 5'-phosphate oxidase [EC:1.4.3.5]	0.094	0.029	28	K00275	H	Coenzyme transport and metabolism	COG0259	Pyridoxine/pyridoxamine 5'-phosphate oxidase (PdxH) (PDB:1CI0)
sec-independent protein translocase protein TatB	0.094	0.09	14	K03117	U	Intracellular trafficking, secretion, and vesicular transport	COG1826	Twin-arginine protein secretion pathway components TatA and TatB (TatA) (PDB:2L16)
tRNA-dihydrouridine synthase A [EC:1.-.-.-]	0.094	0.139	14	K05539	J	Translation, ribosomal structure and biogenesis	COG0042	tRNA-dihydrouridine synthase (DusA) (PDB:1VHN)
rod shape-determining protein MreD	0.095	0.034	12	K03571
4-hydroxy-tetrahydrodipicolinate reductase [EC:1.17.1.8]	0.096	0.021	14	K00215	E	Amino acid transport and metabolism	COG0289	4-hydroxy-tetrahydrodipicolinate reductase (DapB) (PDB:1ARZ) (PUBMED:29684280)
DNA repair protein RecO (recombination protein O)	0.096	0.035	14	K03584	L	Replication, recombination and repair	COG1381	Recombinational DNA repair protein RecO (RecF pathway) (RecO) (PDB:1U5K)
phosphoribosylformylglycinamidine synthase subunit PurS [EC:6.3.5.3]	0.096	0.032	14	K23264	F	Nucleotide transport and metabolism	COG1828	Phosphoribosylformylglycinamidine (FGAM) synthase, PurS subunit (PurS) (PDB:1GTD)
ribonuclease HI [EC:3.1.26.4]	0.096	0.04	14	K03469	L	Replication, recombination and repair	COG0328	Ribonuclease HI (RnhA) (PDB:1LAW)
ATP synthase protein I	0.097	0.026	14	K02116	C	Energy production and conversion	COG5336	FoF1-type ATP synthase AtpZ/Atp1/AtpQ subunit, putative Ca2+/Mg2+ transporter (AtpZ) (PUBMED:12917488;23123906)
Fur family transcriptional regulator, iron response regulator	0.097	0.031	14	K09826	P	Inorganic ion transport and metabolism	COG0735	Fe2+ or Zn2+ uptake regulation protein Fur/Zur (Fur) (PDB:1MZB)
caffeoyl-CoA O-methyltransferase [EC:2.1.1.104]	0.097	0.033	12	K00588	J	Translation, ribosomal structure and biogenesis	COG4122	tRNA 5-hydroxyU34 O-methylase TrmR/YrrM (TrmR) (PDB:1H1D) (PUBMED:29982645)
phosphoribosyl 1,2-cyclic phosphate phosphodiesterase [EC:3.1.4.55]	0.097	0.031	14	K06167	P	Inorganic ion transport and metabolism	COG1235	Phosphoribosyl 1,2-cyclic phosphate phosphodiesterase (PhnP) (PDB:6B9V)
riboflavin synthase [EC:2.5.1.9]	0.097	0.061	14	K00793	H	Coenzyme transport and metabolism	COG0307	Riboflavin synthase alpha chain (RibC) (PDB:1I8D)
sarcosine oxidase, subunit delta [EC:1.5.3.24 1.5.3.1]	0.097	0.191	26	K00304	E	Amino acid transport and metabolism	COG4311	Sarcosine oxidase delta subunit (SoxD) (PDB:2GAH)
tRNA-binding protein	0.097	0.102	14	K06878	J	Translation, ribosomal structure and biogenesis	COG0073	tRNA-binding EMAP/Myf domain (EMAP) (PDB:1MKH)
tryptophan synthase alpha chain [EC:4.2.1.20]	0.097	0.026	14	K01695	E	Amino acid transport and metabolism	COG0159	Tryptophan synthase alpha chain (TrpA) (PDB:6HUL)
phosphatidyl-myo-inositol dimannoside synthase [EC:2.4.1.346]	0.099	0.029	14	K13668	M	Cell wall/membrane/envelope biogenesis	COG0438	Glycosyltransferase involved in cell wall bisynthesis (RfaB) (PDB:2IV7)
ribonuclease P protein component [EC:3.1.26.5]	0.099	0.026	14	K03536	J	Translation, ribosomal structure and biogenesis	COG0594	RNase P protein component (RnpA) (PDB:1A6F)
tRNA (cytidine/uridine-2'-O-)-methyltransferase [EC:2.1.1.207]	0.1	0.046	14	K03216	J	Translation, ribosomal structure and biogenesis	COG0219	tRNA(Leu) C34 or U34 (ribose-2'-O)-methylase TrmL, contains SPOUT domain (TrmL) (PDB:4JAK)
CBS domain-containing membrane protein	0.101	0.114	14	K07168	T	Signal transduction mechanisms	COG3448	CBS-domain-containing membrane protein
NADH dehydrogenase (ubiquinone) 1 alpha subcomplex subunit 12	0.101	0.025	14	K11352	C	Energy production and conversion	COG3761	NADH:ubiquinone oxidoreductase NDUFA12 subunit (Leigh syndrome) (NDUFA12)
diaminopimelate decarboxylase [EC:4.1.1.20]	0.101	0.028	14	K01586	E	Amino acid transport and metabolism	COG0019	Diaminopimelate decarboxylase (LysA) (PDB:1D7K)
tRNA-2-methylthio-N6-dimethylallyladenosine synthase [EC:2.8.4.3]	0.101	0.029	14	K06168	J	Translation, ribosomal structure and biogenesis	COG0621	tRNA A37 methylthiotransferase MiaB (MiaB) (PDB:4JC0) (PUBMED:17407324;20472640;20584901)
3'(2'), 5'-bisphosphate nucleotidase [EC:3.1.3.7]	0.102	0.032	14	K01082	P	Inorganic ion transport and metabolism	COG1218	3'-Phosphoadenosine 5'-phosphosulfate (PAPS) 3'-phosphatase (CysQ)
peptide-methionine (S)-S-oxide reductase [EC:1.8.4.11]	0.102	0.05	18	K07304	O	Posttranslational modification, protein turnover, chaperones	COG0225	Peptide methionine sulfoxide reductase MsrA (MsrA) (PDB:1FF3)
phospholipase/carboxylesterase	0.102	0.032	14	K06999	R	General function prediction only	COG0400	Predicted esterase (YpfH)
queuosine precursor transporter	0.102	0.052	14	K09125	J	Translation, ribosomal structure and biogenesis	COG1738	Queuosine precursor transporter YhhQ, DUF165 family (YhhQ) (PUBMED:31481610)
histidinol dehydrogenase [EC:1.1.1.23]	0.103	0.024	14	K00013	E	Amino acid transport and metabolism	COG0141	Histidinol dehydrogenase (HisD) (PDB:1K75)
adenosine kinase [EC:2.7.1.20]	0.104	0.031	14	K00856	G	Carbohydrate transport and metabolism	COG0524	Sugar or nucleoside kinase, ribokinase family (RbsK) (PDB:2QCV)
hydroxyacylglutathione hydrolase [EC:3.1.2.6]	0.104	0.033	14	K01069	R	General function prediction only	COG0491	Glyoxylase or a related metal-dependent hydrolase, beta-lactamase superfamily II (GloB) (PDB:1QH3) (PUBMED:25670698)
tRNA N6-adenosine threonylcarbamoyltransferase [EC:2.3.1.234]	0.104	0.06	14	K25706	J	Translation, ribosomal structure and biogenesis	COG0533	tRNA A37 threonylcarbamoyltransferase TsaD (TsaD) (PDB:3ENO) (PUBMED:23072323;21285948;32385138)
DNA polymerase III subunit gamma/tau [EC:2.7.7.7]	0.105	0.025	14	K02343	L	Replication, recombination and repair	COG2812	DNA polymerase III, gamma/tau subunits (DnaX) (PDB:1A5T)
TatD DNase family protein [EC:3.1.21.-]	0.105	0.031	14	K03424	N	Cell motility	COG0084	3'->5' ssDNA/RNA exonuclease TatD (TatD) (PDB:1J6O) (PUBMED:10747959;25114049)
anthranilate phosphoribosyltransferase [EC:2.4.2.18]	0.105	0.016	14	K00766	E	Amino acid transport and metabolism	COG0547	Anthranilate phosphoribosyltransferase, glycosyltransferase domain (TrpD) (PDB:1KGZ)
glyceraldehyde 3-phosphate dehydrogenase (phosphorylating) [EC:1.2.1.12]	0.105	0.025	14	K00134	G	Carbohydrate transport and metabolism	COG0057	Glyceraldehyde-3-phosphate dehydrogenase/erythrose-4-phosphate dehydrogenase (GapA) (PDB:3ZDF)
2-haloacid dehalogenase [EC:3.8.1.2]	0.106	0.028	18	K01560	H	Coenzyme transport and metabolism	COG1011	FMN and 5-amino-6-(5-phospho-D-ribitylamino)uracil phosphatase YigB, HAD superfamily (riboflavin biosynthesis) (YigB) (PDB:4JB3) (PUBMED:24123841)
phenylalanyl-tRNA synthetase beta chain [EC:6.1.1.20]	0.106	0.02	14	K01890	J|J	Translation, ribosomal structure and biogenesis|Translation, ribosomal structure and biogenesis	COG0072|COG0073	Phenylalanyl-tRNA synthetase beta subunit (PheT) (PDB:3L4G)|tRNA-binding EMAP/Myf domain (EMAP) (PDB:1MKH)
aspartate-semialdehyde dehydrogenase [EC:1.2.1.11]	0.107	0.041	14	K00133	E	Amino acid transport and metabolism	COG0136	Aspartate-semialdehyde dehydrogenase (Asd) (PDB:1BRM)
inhibitor of KinA	0.107	0.022	14	K06351	E	Amino acid transport and metabolism	COG2049	5-oxoprolinase subunit B/Allophanate hydrolase subunit 1 (PxpB) (PDB:2KWA) (PUBMED:28830929)
1-deoxy-D-xylulose-5-phosphate reductoisomerase [EC:1.1.1.267]	0.108	0.058	8	K00099	I	Lipid transport and metabolism	COG0743	1-deoxy-D-xylulose 5-phosphate reductoisomerase (Dxr) (PDB:1JVS)
3-dehydroquinate dehydratase II [EC:4.2.1.10]	0.108	0.035	14	K03786	E	Amino acid transport and metabolism	COG0757	3-dehydroquinate dehydratase (AroQ) (PDB:1D0I)
F-type H+-transporting ATPase subunit delta	0.108	0.032	14	K02113	C	Energy production and conversion	COG0712	FoF1-type ATP synthase, delta subunit (AtpH) (PDB:1ABV)
cysteinyl-tRNA synthetase [EC:6.1.1.16]	0.108	0.03	14	K01883	J	Translation, ribosomal structure and biogenesis	COG0215	Cysteinyl-tRNA synthetase (CysS) (PDB:1LI5)
surfeit locus 1 family protein	0.108	0.037	14	K14998	O	Posttranslational modification, protein turnover, chaperones	COG3346	Cytochrome oxidase assembly protein ShyY1 (Shy1)
tRNA modification GTPase [EC:3.6.-.-]	0.108	0.023	14	K03650	J	Translation, ribosomal structure and biogenesis	COG0486	tRNA U34 5-carboxymethylaminomethyl modifying GTPase MnmE/TrmE (MnmE)
DNA ligase (NAD+) [EC:6.5.1.2]	0.109	0.025	14	K01972	L	Replication, recombination and repair	COG0272	NAD-dependent DNA ligase (Lig) (PDB:5TT5)
acetylglutamate kinase [EC:2.7.2.8]	0.109	0.029	14	K00930	E	Amino acid transport and metabolism	COG0548	N-acetylglutamate kinase (ArgB) (PDB:3S6G)
ribonuclease HII [EC:3.1.26.4]	0.109	0.073	14	K03470	L	Replication, recombination and repair	COG0164	Ribonuclease HII (RnhB) (PDB:1EKE)
ribose 5-phosphate isomerase B [EC:5.3.1.6]	0.109	0.057	14	K01808	G	Carbohydrate transport and metabolism	COG0698	Ribose 5-phosphate isomerase RpiB (RpiB) (PDB:1NN4)
4-hydroxy-3-methylbut-2-en-1-yl diphosphate reductase [EC:1.17.7.4]	0.11	0.066	14	K03527	I	Lipid transport and metabolism	COG0761	4-Hydroxy-3-methylbut-2-enyl diphosphate reductase IspH (IspH) (PDB:3DNF)
demethylmenaquinone methyltransferase / 2-methoxy-6-polyprenyl-1,4-benzoquinol methylase [EC:2.1.1.163 2.1.1.201]	0.11	0.054	14	K03183	H	Coenzyme transport and metabolism	COG2226	Ubiquinone/menaquinone biosynthesis C-methylase UbiE/MenG (UbiE) (PDB:4OBW)
methionyl-tRNA formyltransferase [EC:2.1.2.9]	0.11	0.037	14	K00604	J	Translation, ribosomal structure and biogenesis	COG0223	Methionyl-tRNA formyltransferase (Fmt) (PDB:1FMT)
nicotinate-nucleotide pyrophosphorylase (carboxylating) [EC:2.4.2.19]	0.11	0.034	14	K00767	H	Coenzyme transport and metabolism	COG0157	Nicotinate-nucleotide pyrophosphorylase (NadC) (PDB:1O4U)
putative peptidoglycan lipid II flippase	0.11	0.032	14	K03980	M	Cell wall/membrane/envelope biogenesis	COG0728	Lipid II flippase MurJ/MviN (peptidoglycan biosynthesis) (MurJ) (PDB:5T77) (PUBMED:25013077)
tRNA pseudouridine38-40 synthase [EC:5.4.99.12]	0.11	0.023	14	K06173	J	Translation, ribosomal structure and biogenesis	COG0101	tRNA U38,U39,U40 pseudouridine synthase TruA (TruA) (PDB:1DJ0)
imidazole glycerol-phosphate synthase subunit HisH [EC:4.3.2.10]	0.111	0.019	14	K02501	E	Amino acid transport and metabolism	COG0118	Imidazoleglycerol phosphate synthase glutamine amidotransferase subunit HisH (HisH) (PDB:1OX4)
acetyl-CoA C-acetyltransferase [EC:2.3.1.9]	0.113	0.041	12	K00626	I	Lipid transport and metabolism	COG0183	Acetyl-CoA acetyltransferase (PaaJ) (PDB:1AFW)
cell division protein FtsI (penicillin-binding protein 3) [EC:3.4.16.4]	0.113	0.021	14	K03587	D|M	Cell cycle control, cell division, chromosome partitioning|Cell wall/membrane/envelope biogenesis	COG0768	Cell division protein FtsI, peptidoglycan transpeptidase (Penicillin-binding protein 2) (FtsI) (PDB:6HZQ)
UPF0716 protein FxsA	0.114	0.048	12	K07113	R	General function prediction only	COG3030	FxsA protein affecting phage T7 exclusion by the F plasmid, UPF0716 family (FxsA)
aspartyl-tRNA(Asn)/glutamyl-tRNA(Gln) amidotransferase subunit C [EC:6.3.5.6 6.3.5.7]	0.114	0.13	14	K02435	J	Translation, ribosomal structure and biogenesis	COG0721	Asp-tRNAAsn/Glu-tRNAGln amidotransferase C subunit (GatC) (PDB:3H0L)
large subunit ribosomal protein L19	0.114	0.034	14	K02884	J	Translation, ribosomal structure and biogenesis	COG0335	Ribosomal protein L19 (RplS) (PDB:1VS6) (PUBMED:27941785)
sarcosine oxidase, subunit gamma [EC:1.5.3.24 1.5.3.1]	0.114	0.051	14	K00305	E	Amino acid transport and metabolism	COG4583	Sarcosine oxidase gamma subunit (SoxG)
tRNA-modifying protein YgfZ	0.114	0.034	14	K06980	O	Posttranslational modification, protein turnover, chaperones	COG0354	Folate-binding protein YgfZ, synthesis and repair of Fe-S clusters (YgfZ) (PDB:1NRK) (PUBMED:27941785;22081392)
Fe-S cluster assembly protein SufD	0.115	0.026	12	K09015	O	Posttranslational modification, protein turnover, chaperones	COG0719	Fe-S cluster assembly scaffold protein SufB (SufB) (PDB:1VH4)
large subunit ribosomal protein L21	0.115	0.058	14	K02888	J	Translation, ribosomal structure and biogenesis	COG0261	Ribosomal protein L21 (RplU) (PDB:1VS6)
XTP/dITP diphosphohydrolase [EC:3.6.1.66]	0.116	0.036	14	K01519	F	Nucleotide transport and metabolism	COG0127	Inosine/xanthosine triphosphate pyrophosphatase, all-alpha NTP-PPase family (RdgB) (PDB:1B78)
bifunctional UDP-N-acetylglucosamine pyrophosphorylase / glucosamine-1-phosphate N-acetyltransferase [EC:2.7.7.23 2.3.1.157]	0.116	0.037	14	K04042	M	Cell wall/membrane/envelope biogenesis	COG1207	Bifunctional protein GlmU, N-acetylglucosamine-1-phosphate-uridyltransferase/glucosamine-1-phosphate-acetyltransferase (GlmU) (PDB:3FWW)
1-acyl-sn-glycerol-3-phosphate acyltransferase [EC:2.3.1.51]	0.117	0.05	14	K00655	I	Lipid transport and metabolism	COG0204	1-acyl-sn-glycerol-3-phosphate acyltransferase (PlsC) (PDB:1IUQ)
N-acetyl-gamma-glutamyl-phosphate reductase [EC:1.2.1.38]	0.117	0.014	14	K00145	E	Amino acid transport and metabolism	COG0002	N-acetyl-gamma-glutamylphosphate reductase (ArgC) (PDB:3DR3)
glutamate-5-semialdehyde dehydrogenase [EC:1.2.1.41]	0.117	0.024	14	K00147	E	Amino acid transport and metabolism	COG0014	Gamma-glutamyl phosphate reductase (ProA) (PDB:4GHK)
riboflavin kinase / FMN adenylyltransferase [EC:2.7.1.26 2.7.7.2]	0.117	0.026	14	K11753	H	Coenzyme transport and metabolism	COG0196	FAD synthase (RibF) (PDB:1MRZ)
sugar fermentation stimulation protein A	0.117	0.033	14	K06206	G|T	Carbohydrate transport and metabolism|Signal transduction mechanisms	COG1489	DNA-binding protein, stimulates sugar fermentation (SfsA) (PDB:4DA2)
acetyl-CoA carboxylase biotin carboxyl carrier protein	0.118	0.05	14	K02160	I	Lipid transport and metabolism	COG0511	Biotin carboxyl carrier protein (AccB) (PDB:1A6X)
uroporphyrinogen-III synthase [EC:4.2.1.75]	0.118	0.032	14	K01719	H	Coenzyme transport and metabolism	COG1587	Uroporphyrinogen-III synthase (HemD) (PDB:1JR2)
glutathione synthase [EC:6.3.2.3]	0.119	0.043	14	K01920	E|H|J|Q	Amino acid transport and metabolism|Coenzyme transport and metabolism|Translation, ribosomal structure and biogenesis|Secondary metabolites biosynthesis, transport and catabolism	COG0189	Glutathione synthase, LysX or RimK-type ligase, ATP-grasp superfamily (LysX) (PDB:1GLV)
micrococcal nuclease [EC:3.1.31.1]	0.119	0.048	12	K01174	L	Replication, recombination and repair	COG1525	Endonuclease YncB, thermonuclease family (YncB)
L-threonylcarbamoyladenylate synthase [EC:2.7.7.87]	0.12	0.024	14	K07566	J	Translation, ribosomal structure and biogenesis	COG0009	tRNA A37 threonylcarbamoyladenosine synthetase subunit TsaC/SUA5/YrdC (TsaC) (PDB:1HRU)
NADH dehydrogenase (ubiquinone) 1 alpha subcomplex subunit 9	0.12	0.056	12	K03953	R	General function prediction only	COG0702	Uncharacterized conserved protein YbjT, contains NAD(P)-binding and DUF2867 domains (YbjT) (PDB:5L3Z)
succinyl-diaminopimelate desuccinylase [EC:3.5.1.18]	0.12	0.081	14	K01439	E	Amino acid transport and metabolism	COG0624	Acetylornithine deacetylase/Succinyl-diaminopimelate desuccinylase or related deacylase (ArgE) (PDB:1CG2)
phosphoribosylformimino-5-aminoimidazole carboxamide ribotide isomerase [EC:5.3.1.16]	0.121	0.031	14	K01814	E	Amino acid transport and metabolism	COG0106	Phosphoribosylformimino-5-aminoimidazole carboxamide ribonucleotide (ProFAR) isomerase (HisA) (PDB:4U28)
lycopene beta-cyclase [EC:5.5.1.19]	0.122	0.029	14	K06443	C	Energy production and conversion	COG0644	Dehydrogenase (flavoprotein) (FixC) (PDB:4OPU)
poly-beta-1,6-N-acetyl-D-glucosamine N-deacetylase [EC:3.5.1.-]	0.122	0.047	14	K21478	G|M	Carbohydrate transport and metabolism|Cell wall/membrane/envelope biogenesis	COG0726	Peptidoglycan/xylan/chitin deacetylase, PgdA/NodB/CDA1 family (CDA1) (PDB:1NY1)
A/G-specific adenine glycosylase [EC:3.2.2.31]	0.123	0.037	14	K03575	L	Replication, recombination and repair	COG1194	Adenine-specific DNA glycosylase, acts on AG and A-oxoG pairs (MutY) (PDB:1KG2)
fructose-bisphosphate aldolase, class I [EC:4.1.2.13]	0.123	0.038	14	K01623	G	Carbohydrate transport and metabolism	COG3588	Fructose-bisphosphate aldolase class 1 (Fba1)
UPF0176 protein	0.124	0.045	14	K07146	J	Translation, ribosomal structure and biogenesis	COG1054	tRNA U34 5'-hydroxylase TrhO, rhodanese family (TrhO) (PDB:4F67) (PUBMED:31253794)
rod shape-determining protein MreC	0.125	0.053	14	K03570	D|Z	Cell cycle control, cell division, chromosome partitioning|Cytoskeleton	COG1792	Cell shape-determining protein MreC (MreC) (PDB:2J5U)
UDP-2,3-diacylglucosamine hydrolase [EC:3.6.1.54]	0.126	0.031	14	K09949	S	Function unknown	COG3494	Uncharacterized conserved protein, DUF1009 family (PDB:4GGM)
[acyl-carrier-protein] S-malonyltransferase [EC:2.3.1.39]	0.126	0.044	14	K00645	I	Lipid transport and metabolism	COG0331	Malonyl CoA-acyl carrier protein transacylase (FabD) (PDB:1YXC)
homoserine kinase type II [EC:2.7.1.39]	0.126	0.042	14	K02204	T	Signal transduction mechanisms	COG2334	Ser/Thr protein kinase RdoA involved in Cpx stress response, MazF antagonist (SrkA) (PDB:1ZYL)
lipid-A-disaccharide synthase [EC:2.4.1.182]	0.128	0.025	14	K00748	M	Cell wall/membrane/envelope biogenesis	COG0763	Lipid A disaccharide synthetase (LpxB) (PDB:5W8N)
uracil-DNA glycosylase [EC:3.2.2.27]	0.128	0.045	28	K21929	L	Replication, recombination and repair	COG1573	Uracil-DNA glycosylase (Udg4) (PDB:3IKB)
23S rRNA pseudouridine1911/1915/1917 synthase [EC:5.4.99.23]	0.129	0.049	14	K06180	J	Translation, ribosomal structure and biogenesis	COG0564	Pseudouridine synthase RluA, 23S rRNA- or tRNA-specific (RluA) (PDB:2I82)
dUTP diphosphatase [EC:3.6.1.23]	0.129	0.047	14	K01520	F|V	Nucleotide transport and metabolism|Defense mechanisms	COG0756	dUTP pyrophosphatase (dUTPase) (Dut) (PDB:1DUC)
heme a synthase [EC:1.17.99.9]	0.129	0.028	14	K02259	H	Coenzyme transport and metabolism	COG1612	Heme A synthase (CtaA) (PDB:6A2J)
4-hydroxybenzoate polyprenyltransferase [EC:2.5.1.39]	0.13	0.037	14	K03179	H	Coenzyme transport and metabolism	COG0382	4-hydroxybenzoate polyprenyltransferase (UbiA) (PDB:4OD4) (PUBMED:28830929)
L-lysine exporter family protein LysE/ArgO	0.13	0.072	14	K06895	E	Amino acid transport and metabolism	COG1279	Arginine exporter protein ArgO (ArgO)
membrane protein required for colicin V production	0.13	0.066	14	K03558	F|M	Nucleotide transport and metabolism|Cell wall/membrane/envelope biogenesis	COG1286	Colicin V production accessory protein CvpA, regulator of purF expression and biofilm formation (CvpA) (PUBMED:27795353)
phosphoribosylaminoimidazolecarboxamide formyltransferase / IMP cyclohydrolase [EC:2.1.2.3 3.5.4.10]	0.13	0.023	14	K00602	F	Nucleotide transport and metabolism	COG0138	AICAR transformylase/IMP cyclohydrolase PurH (PurH) (PDB:1G8M)
glycyl-tRNA synthetase beta chain [EC:6.1.1.14]	0.131	0.036	14	K01879	J	Translation, ribosomal structure and biogenesis	COG0751	Glycyl-tRNA synthetase, beta subunit (GlyS)
CarD family transcriptional regulator, regulator of rRNA transcription	0.132	0.049	14	K07736	K	Transcription	COG1329	RNA polymerase-interacting regulator, CarD/CdnL/TRCF family (CdnL) (PDB:4ILU)
shikimate kinase [EC:2.7.1.71]	0.132	0.065	14	K00891	E	Amino acid transport and metabolism	COG0703	Shikimate kinase (AroK) (PDB:1E6C)
16S rRNA (cytosine1402-N4)-methyltransferase [EC:2.1.1.199]	0.137	0.035	14	K03438	J	Translation, ribosomal structure and biogenesis	COG0275	16S rRNA C1402 N4-methylase RsmH (RmsH) (PDB:1M6Y)
3-deoxy-manno-octulosonate cytidylyltransferase (CMP-KDO synthetase) [EC:2.7.7.38]	0.139	0.048	14	K00979	M	Cell wall/membrane/envelope biogenesis	COG1212	CMP-2-keto-3-deoxyoctulosonic acid synthetase (KdsB) (PDB:1VH1)
formamidopyrimidine-DNA glycosylase [EC:3.2.2.23 4.2.99.18]	0.139	0.051	14	K10563	L	Replication, recombination and repair	COG0266	Formamidopyrimidine-DNA glycosylase (Nei) (PDB:1EE8)
holo-[acyl-carrier protein] synthase [EC:2.7.8.7]	0.141	0.045	14	K00997	I	Lipid transport and metabolism	COG0736	Phosphopantetheinyl transferase (holo-ACP synthase) (AcpS) (PDB:1F7L)
3-deoxy-D-manno-octulosonic-acid transferase [EC:2.4.99.12 2.4.99.13 2.4.99.14 2.4.99.15]	0.142	0.022	14	K02527	M	Cell wall/membrane/envelope biogenesis	COG1519	3-deoxy-D-manno-octulosonic-acid transferase (KdtA) (PDB:2XCI)
phosphopantothenoylcysteine decarboxylase / phosphopantothenate---cysteine ligase [EC:4.1.1.36 6.3.2.5]	0.143	0.037	14	K13038	H	Coenzyme transport and metabolism	COG0452	Phosphopantothenoylcysteine synthetase/decarboxylase CoaBC (CoaBC) (PDB:3QJG)
16S rRNA (guanine527-N7)-methyltransferase [EC:2.1.1.170]	0.146	0.041	14	K03501	J	Translation, ribosomal structure and biogenesis	COG0357	16S rRNA G527 N7-methylase RsmG (former glucose-inhibited division protein B) (RsmG) (PDB:1XDZ) (PUBMED:15375115;22031445)
type III pantothenate kinase [EC:2.7.1.33]	0.146	0.066	14	K03525	H	Coenzyme transport and metabolism	COG1521	Pantothenate kinase type III (CoaX) (PDB:2F9T)
molecular chaperone GrpE	0.147	0.033	14	K03687	O	Posttranslational modification, protein turnover, chaperones	COG0576	Molecular chaperone GrpE (heat shock protein HSP-70) (GrpE) (PDB:1DKG)
diaminopimelate epimerase [EC:5.1.1.7]	0.148	0.045	14	K01778	E	Amino acid transport and metabolism	COG0253	Diaminopimelate epimerase (DapF) (PDB:1BWZ)
3-dehydroquinate synthase [EC:4.2.3.4]	0.149	0.04	14	K01735	E	Amino acid transport and metabolism	COG0337	3-dehydroquinate synthetase (AroB) (PDB:3ZOK)
Xaa-Pro aminopeptidase [EC:3.4.11.9]	0.149	0.014	14	K01262	E	Amino acid transport and metabolism	COG0006	Xaa-Pro aminopeptidase (PepP) (PDB:1A16)
nicotinate-nucleotide adenylyltransferase [EC:2.7.7.18]	0.15	0.039	14	K00969	H	Coenzyme transport and metabolism	COG1057	Nicotinate-nucleotide adenylyltransferase NadD (NadD) (PDB:1YUM)
cytochrome c-type biogenesis protein CcmH	0.151	0.049	14	K02200	C|O	Energy production and conversion|Posttranslational modification, protein turnover, chaperones	COG3088	Cytochrome c-type biogenesis protein CcmH/NrfF (NrfF) (PDB:2HL7)
dihydropteroate synthase [EC:2.5.1.15]	0.151	0.039	14	K00796	H	Coenzyme transport and metabolism	COG0294	Dihydropteroate synthase (FolP) (PDB:1AD1)
adenylate kinase [EC:2.7.4.3]	0.152	0.154	14	K00939	F	Nucleotide transport and metabolism	COG0563	Adenylate kinase or related kinase (Adk) (PDB:1AK2)
3-phosphoshikimate 1-carboxyvinyltransferase [EC:2.5.1.19]	0.153	0.024	6	K00800	E	Amino acid transport and metabolism	COG0128	5-enolpyruvylshikimate-3-phosphate synthase (AroA) (PDB:4N3P)
biotin transport system substrate-specific component	0.153	0.065	14	K03523	H	Coenzyme transport and metabolism	COG1268	Biotin transporter BioY (BioY) (PDB:4DVE)
shikimate dehydrogenase [EC:1.1.1.25]	0.154	0.048	14	K00014	E	Amino acid transport and metabolism	COG0169	Shikimate 5-dehydrogenase (AroE) (PDB:1NPD)
tRNA dimethylallyltransferase [EC:2.5.1.75]	0.155	0.039	14	K00791	J	Translation, ribosomal structure and biogenesis	COG0324	tRNA A37 N6-isopentenylltransferase MiaA (MiaA) (PDB:2ZM5)
PLP dependent protein	0.156	0.152	14	K06997	H	Coenzyme transport and metabolism	COG0325	Pyridoxal 5'-phosphate homeostasis protein YggS, UPF0001 family (YggS) (PDB:3SY1) (PUBMED:26872910)
beta-carotene 15,15'-dioxygenase [EC:1.13.11.63]	0.157	0.031	14	K21817
glutathione peroxidase [EC:1.11.1.9]	0.158	0.076	14	K00432	V|I	Defense mechanisms|Lipid transport and metabolism	COG0386	Thioredoxin/glutathione peroxidase BtuE, reduces lipid peroxides (BtuE) (PDB:2P5Q) (PUBMED:22931285)
orotidine-5'-phosphate decarboxylase [EC:4.1.1.23]	0.16	0.068	12	K01591	F	Nucleotide transport and metabolism	COG0284	Orotidine-5'-phosphate decarboxylase (PyrF) (PDB:1DBT)
tRNA(Ile)-lysidine synthase [EC:6.3.4.19]	0.162	0.046	14	K04075	J	Translation, ribosomal structure and biogenesis	COG0037	tRNA(Ile)-lysidine synthase TilS/MesJ (TilS) (PDB:1NI5) (PUBMED:21435031)
thiamine-phosphate pyrophosphorylase [EC:2.5.1.3]	0.162	0.033	14	K00788	H	Coenzyme transport and metabolism	COG0352	Thiamine monophosphate synthase (ThiE) (PDB:1G4T) (PUBMED:19060138)
N-acetylmuramoyl-L-alanine amidase [EC:3.5.1.28]	0.165	0.031	14	K01447	M	Cell wall/membrane/envelope biogenesis	COG3023	N-acetyl-anhydromuramyl-L-alanine amidase AmpD (AmpD) (PDB:2Y28)
15-cis-phytoene synthase [EC:2.5.1.32]	0.167	0.082	14	K02291	I	Lipid transport and metabolism	COG1562	Phytoene/squalene synthetase (ERG9) (PDB:3WEK)
16S rRNA (adenine1518-N6/adenine1519-N6)-dimethyltransferase [EC:2.1.1.182]	0.168	0.077	8	K02528	J	Translation, ribosomal structure and biogenesis	COG0030	16S rRNA A1518 and A1519 N6-dimethyltransferase RsmA/KsgA/DIM1 (may also have DNA glycosylase/AP lyase activity) (RsmA) (PDB:1QYR)
signal peptidase II [EC:3.4.23.36]	0.169	0.104	14	K03101	M|U	Cell wall/membrane/envelope biogenesis|Intracellular trafficking, secretion, and vesicular transport	COG0597	Lipoprotein signal peptidase (LspA) (PDB:5DIR)
anhydro-N-acetylmuramic acid kinase [EC:2.7.1.170]	0.171	0.036	14	K09001	M	Cell wall/membrane/envelope biogenesis	COG2377	1,6-Anhydro-N-acetylmuramate kinase (AnmK) (PDB:3CQY) (PUBMED:15901686)
hydroxymethylbilane synthase [EC:2.5.1.61]	0.171	0.079	14	K01749	H	Coenzyme transport and metabolism	COG0181	Porphobilinogen deaminase (HemC) (PDB:1AH5)
protein dithiol:quinone oxidoreductase [EC:1.8.5.9]	0.171	0.066	14	K03611	O	Posttranslational modification, protein turnover, chaperones	COG1495	Disulfide bond formation protein DsbB (DsbB) (PDB:2LTQ)
undecaprenyl-diphosphatase [EC:3.6.1.27]	0.171	0.057	14	K06153	I	Lipid transport and metabolism	COG1968	Undecaprenyl pyrophosphate phosphatase (UppP) (PDB:5OON)
lipoyl(octanoyl) transferase [EC:2.3.1.181]	0.172	0.115	14	K03801	H	Coenzyme transport and metabolism	COG0321	Lipoate-protein ligase B (LipB) (PDB:2QHT) (PUBMED:19798051)
arabinose-5-phosphate isomerase [EC:5.3.1.13]	0.173	0.099	8	K06041	T|G|M	Signal transduction mechanisms|Carbohydrate transport and metabolism|Cell wall/membrane/envelope biogenesis	COG0517|COG0794	CBS domain (CBS) (PDB:1B3O)|D-arabinose 5-phosphate isomerase GutQ (GutQ) (PDB:5UQI)
16S rRNA (cytidine1402-2'-O)-methyltransferase [EC:2.1.1.198]	0.174	0.142	14	K07056	J	Translation, ribosomal structure and biogenesis	COG0313	16S rRNA C1402 (ribose-2'-O) methylase RsmI (RsmI) (PDB:3KWP) (PUBMED:24078611)
16S rRNA (uracil1498-N3)-methyltransferase [EC:2.1.1.193]	0.174	0.087	14	K09761	J	Translation, ribosomal structure and biogenesis	COG1385	16S rRNA U1498 N3-methylase RsmE (RsmE) (PDB:1NXZ)
thiamine-monophosphate kinase [EC:2.7.4.16]	0.174	0.042	14	K00946	H	Coenzyme transport and metabolism	COG0611	Thiamine monophosphate kinase (ThiL) (PDB:5CC8)
2-amino-4-hydroxy-6-hydroxymethyldihydropteridine diphosphokinase [EC:2.7.6.3]	0.179	0.098	14	K00950	H	Coenzyme transport and metabolism	COG0801	7,8-dihydro-6-hydroxymethylpterin pyrophosphokinase (folate biosynthesis) (FolK) (PDB:1CBK)
4-diphosphocytidyl-2-C-methyl-D-erythritol kinase [EC:2.7.1.148]	0.184	0.056	14	K00919	I	Lipid transport and metabolism	COG1947	4-diphosphocytidyl-2C-methyl-D-erythritol kinase (IspE) (PDB:1OJ4)
cytochrome c biogenesis protein CcmG, thiol:disulfide interchange protein DsbE	0.185	0.086	28	K02199	O	Posttranslational modification, protein turnover, chaperones	COG0526	Thiol-disulfide isomerase or thioredoxin (TrxA) (PDB:1XFL)
phosphoglycerate kinase [EC:2.7.2.3]	0.185	0.048	14	K00927	G	Carbohydrate transport and metabolism	COG0126	3-phosphoglycerate kinase (Pgk) (PDB:13PK)
DNA polymerase III subunit delta [EC:2.7.7.7]	0.187	0.105	12	K02340	L	Replication, recombination and repair	COG1466	DNA polymerase III, delta subunit (HolA) (PDB:3ZH9)
pantoate--beta-alanine ligase [EC:6.3.2.1]	0.196	0.077	14	K01918	H	Coenzyme transport and metabolism	COG0414	Panthothenate synthetase (PanC) (PDB:1DIN) (PUBMED:17968677)
acyl phosphate:glycerol-3-phosphate acyltransferase [EC:2.3.1.275]	0.198	0.099	14	K08591	I	Lipid transport and metabolism	COG0344	Phospholipid biosynthesis protein PlsY, probable glycerol-3-phosphate acyltransferase (PlsY) (PDB:5XJ5) (PUBMED:29684280)
purine-nucleoside/S-methyl-5'-thioadenosine phosphorylase / adenosine deaminase [EC:2.4.2.1 2.4.2.28 3.5.4.4]	0.205	0.028	14	K05810	P	Inorganic ion transport and metabolism	COG1496	Copper oxidase (laccase) domain (YfiH) (PDB:1RV9)
5-formyltetrahydrofolate cyclo-ligase [EC:6.3.3.2]	0.21	0.073	14	K01934	H	Coenzyme transport and metabolism	COG0212	5-formyltetrahydrofolate cyclo-ligase (FAU1) (PDB:1SBQ)
thiosulfate/3-mercaptopyruvate sulfurtransferase [EC:2.8.1.1 2.8.1.2]	0.21	0.116	14	K01011	P	Inorganic ion transport and metabolism	COG2897	3-mercaptopyruvate sulfurtransferase SseA, contains two rhodanese domains (SseA) (PDB:1BOH)
phosphatidylglycerol---prolipoprotein diacylglyceryl transferase [EC:2.5.1.145]	0.212	0.152	16	K13292	M	Cell wall/membrane/envelope biogenesis	COG0682	Prolipoprotein diacylglyceryltransferase (Lgt) (PDB:5AZB)
phospholipid transport system substrate-binding protein	0.218	0.355	10	K07323	M	Cell wall/membrane/envelope biogenesis	COG2854	Periplasmic subunit MlaC of the ABC-type intermembrane phospholipid transporter Mla (MlaC) (PDB:2QGU) (PUBMED:19383799)
heme exporter protein D	0.238	0.17	14	K02196
NAD+ kinase [EC:2.7.1.23]	0.253	0.171	14	K00858	H	Coenzyme transport and metabolism	COG0061	NAD kinase (NadK) (PDB:1SUW)
sulfur carrier protein	0.258	0.139	14	K03154	H	Coenzyme transport and metabolism	COG2104	Sulfur carrier protein ThiS (thiamine biosynthesis) (ThiS) (PDB:1F0Z)
phosphatidate cytidylyltransferase [EC:2.7.7.41]	0.318	0.285	10	K00981	R	General function prediction only	COG4589	Predicted CDP-diglyceride synthetase/phosphatidate cytidylyltransferase (YnbB)
